# Supplementary material for: A fundamental viewpoint on the hydrogen spillover phenomenon of electrocatalytic hydrogen evolution
Source: Nat Commun. 2021 Jun 9;12:3502. doi: 10.1038/s41467-021-23750-4 (PMC8190308; doi:10.1038/s41467-021-23750-4)
Supplement: Supplementary file 3 — Source data [file 41467_2021_23750_MOESM3_ESM.xlsx]

## Sheet: Figure 3
Figure 3a
	Pt2Ir1/CoP			CoP
10	4024		10	96.1326
10.02	4025		10.02	90.9959
10.04	4015		10.04	94.0766
10.06	4010.8		10.06	88.8247
10.08	4042.8		10.08	122.531
10.1	4059.4		10.1	113.98
10.12	4087.2		10.12	153.976
10.14	4087.2		10.14	88.8339
10.16	4086.6		10.16	94.1107
10.18	4059.2		10.18	108.587
10.2	4032.4		10.2	186.731
10.22	4016		10.22	178.281
10.24	4057		10.24	170.014
10.26	4104.4		10.26	211.366
10.28	4122.8		10.28	135.155
10.3	4154.2		10.3	134.74
10.32	4192.8		10.32	131.329
10.34	4157.2		10.34	127.918
10.36	4109.8		10.36	124.507
10.38	4111.8		10.38	119.079
10.4	4091.2		10.4	139.467
10.42	4081		10.42	158.566
10.44	4127.2		10.44	148.415
10.46	4143.8		10.46	116.782
10.48	4160		10.48	175.504
10.5	4165.2		10.5	145.857
10.52	4139		10.52	149.714
10.54	4126.2		10.54	141.571
10.56	4109.6		10.56	169.268
10.58	4112.6		10.58	189.606
10.6	4169		10.6	201.182
10.62	4167.2		10.62	130.429
10.64	4132.6		10.64	106.571
10.66	4189.2		10.66	132.143
10.68	4192		10.68	143.571
10.7	4174		10.7	135.429
10.72	4179.8		10.72	155.429
10.74	4210.8		10.74	127
10.76	4199.4		10.76	121.714
10.78	4152.4		10.78	161.571
10.8	4140		10.8	140.571
10.82	4173.6		10.82	132.143
10.84	4175.4		10.84	162.857
10.86	4161.8		10.86	168.714
10.88	4172.6		10.88	80.76
10.9	4150		10.9	170.222
10.92	4107.2		10.92	172.92
10.94	4082.2		10.94	204.559
10.96	4092.8		10.96	66.3252
10.98	4098.4		10.98	123.94
11	4110.4		11	175.429
11.02	4102		11.02	184.727
11.04	4090		11.04	187.075
11.06	4052.4		11.06	197.572
11.08	4052.2		11.08	156.682
11.1	4033.8		11.1	207.736
11.12	4038		11.12	227.426
11.14	4059.4		11.14	187.95
11.16	4076.6		11.16	100.571
11.18	4073.6		11.18	100.429
11.2	4065.8		11.2	92.7143
11.22	4087.6		11.22	168.52
11.24	4097.8		11.24	154.397
11.26	4092.8		11.26	165.385
11.28	4108.8		11.28	113.469
11.3	4146.4		11.3	150.298
11.32	4139.8		11.32	159.915
11.34	4158		11.34	148.742
11.36	4187.4		11.36	131.048
11.38	4195.4		11.38	209.798
11.4	4187.2		11.4	217.329
11.42	4170.4		11.42	88.1429
11.44	4128.8		11.44	136.653
11.46	4082.6		11.46	115.682
11.48	4058.8		11.48	124.355
11.5	4063.8		11.5	209.062
11.52	4077.4		11.52	194.806
11.54	4074		11.54	106.643
11.56	4074		11.56	165.975
11.58	4088.8		11.58	172.34
11.6	4079.4		11.6	203.356
11.62	4081.4		11.62	195.961
11.64	4106.2		11.64	127.571
11.66	4133.2		11.66	101.571
11.68	4131.2		11.68	96.8571
11.7	4140.4		11.7	127.976
11.72	4122.2		11.72	145.975
11.74	4095		11.74	156.703
11.76	4096		11.76	197.09
11.78	4075.6		11.78	163.838
11.8	4059.2		11.8	216.284
11.82	4059.2		11.82	207.482
11.84	4075.8		11.84	98.5714
11.86	4055		11.86	113.857
11.88	4070.6		11.88	121.223
11.9	4047.6		11.9	114.471
11.92	4055.8		11.92	70.7526
11.94	4047		11.94	82.1972
11.96	4039.8		11.96	216.404
11.98	4037.4		11.98	129.349
12	4042.6		12	116.531
12.02	4115.8		12.02	107.948
12.04	4134.4		12.04	158.291
12.06	4134.4		12.06	173.504
12.08	4115.4		12.08	157.701
12.1	4137.2		12.1	160.341
12.12	4094.6		12.12	211.818
12.14	4092.6		12.14	130.494
12.16	4097.6		12.16	118.591
12.18	4115.6		12.18	169.176
12.2	4109.8		12.2	140.679
12.22	4092.2		12.22	181.252
12.24	4065.4		12.24	188
12.26	4088.8		12.26	149.569
12.28	4070.8		12.28	232.931
12.3	4083.2		12.3	218.344
12.32	4062		12.32	203.97
12.34	4075.8		12.34	131.981
12.36	4076.6		12.36	146.516
12.38	4085.6		12.38	129.006
12.4	4098.6		12.4	112.857
12.42	4168.6		12.42	93.5714
12.44	4184.4		12.44	245.327
12.46	4174		12.46	218.688
12.48	4200.8		12.48	194.238
12.5	4174.6		12.5	74.5714
12.52	4111		12.52	166.132
12.54	4094.8		12.54	190.291
12.56	4103.6		12.56	157.836
12.58	4067.8		12.58	138.472
12.6	4079.8		12.6	166.812
12.62	4088		12.62	141.571
12.64	4118.6		12.64	250.359
12.66	4114.2		12.66	199.189
12.68	4159		12.68	164.941
12.7	4126.6		12.7	156.213
12.72	4138.6		12.72	138.857
12.74	4103.4		12.74	108.571
12.76	4080.2		12.76	174.571
12.78	4062.8		12.78	215.489
12.8	4096.2		12.8	181.427
12.82	4076		12.82	166.363
12.84	4070.4		12.84	214.543
12.86	4093.2		12.86	133.286
12.88	4110.4		12.88	113.571
12.9	4109.6		12.9	132.571
12.92	4128.6		12.92	135.417
12.94	4172.4		12.94	196.691
12.96	4181		12.96	200.321
12.98	4174.4		12.98	225.503
13	4200		13	234.564
13.02	4238.2		13.02	214.645
13.04	4224.4		13.04	133.861
13.06	4247.4		13.06	132.325
13.08	4222.8		13.08	185.436
13.1	4182		13.1	171.879
13.12	4162.2		13.12	183.935
13.14	4174.2		13.14	174.686
13.16	4119.8		13.16	184.663
13.18	4122.4		13.18	232.218
13.2	4147.4		13.2	238.19
13.22	4147.6		13.22	232.051
13.24	4128		13.24	229.864
13.26	4149.2		13.26	184.299
13.28	4157.6		13.28	188.468
13.3	4132.8		13.3	231.799
13.32	4138.2		13.32	238.597
13.34	4180.4		13.34	233.833
13.36	4175.2		13.36	208.316
13.38	4183.8		13.38	198.788
13.4	4203.4		13.4	182.748
13.42	4219.6		13.42	181.388
13.44	4197		13.44	221.143
13.46	4215.6		13.46	224.517
13.48	4218.4		13.48	250.722
13.5	4224.6		13.5	244.35
13.52	4248.8		13.52	218.514
13.54	4243.8		13.54	217.046
13.56	4227.6		13.56	212.771
13.58	4222		13.58	175.286
13.6	4215.8		13.6	204.714
13.62	4164.8		13.62	224.429
13.64	4167.4		13.64	213.857
13.66	4202.4		13.66	191
13.68	4216.6		13.68	165.646
13.7	4217		13.7	167.433
13.72	4241.8		13.72	182.45
13.74	4259.4		13.74	199.222
13.76	4241.4		13.76	208.857
13.78	4243.2		13.78	187.201
13.8	4224.6		13.8	194.44
13.82	4213.6		13.82	205.507
13.84	4230.4		13.84	206.662
13.86	4252.2		13.86	189.429
13.88	4248.6		13.88	203.143
13.9	4257.2		13.9	230.271
13.92	4266.4		13.92	226.102
13.94	4250.6		13.94	222.434
13.96	4210.6		13.96	219.655
13.98	4222.6		13.98	216.877
14	4238.8		14	204.982
14.02	4203.2		14.02	203.493
14.04	4183.6		14.04	201.208
14.06	4224.2		14.06	216.138
14.08	4215.4		14.08	178.703
14.1	4199.8		14.1	198.256
14.12	4235.4		14.12	208.081
14.14	4258.4		14.14	222.547
14.16	4200.6		14.16	171.102
14.18	4163.4		14.18	171.102
14.2	4154.4		14.2	176.406
14.22	4106.2		14.22	179.886
14.24	4041.4		14.24	216.286
14.26	4041.4		14.26	245.314
14.28	4088		14.28	286.057
14.3	4087.6		14.3	279.46
14.32	4101.2		14.32	273.168
14.34	4123.4		14.34	268.58
14.36	4158.2		14.36	202.937
14.38	4132.4		14.38	203.056
14.4	4144.2		14.4	198.971
14.42	4133.8		14.42	194.803
14.44	4156		14.44	196.087
14.46	4182.2		14.46	192.514
14.48	4203.6		14.48	266.27
14.5	4209.2		14.5	239.932
14.52	4242.2		14.52	238.265
14.54	4237.4		14.54	184.969
14.56	4230.8		14.56	242.598
14.58	4228.2		14.58	235.955
14.6	4258.2		14.6	260.935
14.62	4254.4		14.62	263.319
14.64	4259.8		14.64	272.202
14.66	4259.2		14.66	191.286
14.68	4236.4		14.68	192.286
14.7	4182.2		14.7	206.857
14.72	4179.4		14.72	213.286
14.74	4184.2		14.74	240.143
14.76	4199.4		14.76	242.857
14.78	4252.6		14.78	246.571
14.8	4287.6		14.8	243.143
14.82	4308.6		14.82	249.429
14.84	4269		14.84	252.286
14.86	4232.4		14.86	242.143
14.88	4209.2		14.88	175.38
14.9	4204.6		14.9	173.594
14.92	4166.8		14.92	178.832
14.94	4224.2		14.94	194.97
14.96	4248.6		14.96	214.84
14.98	4237.4		14.98	209.835
15	4263.4		15	198.417
15.02	4272.4		15.02	195.255
15.04	4228.8		15.04	165.734
15.06	4221.4		15.06	168.021
15.08	4221.6		15.08	170.105
15.1	4178		15.1	172.189
15.12	4155.6		15.12	191.549
15.14	4206.2		15.14	208.223
15.16	4167.4		15.16	232.286
15.18	4134.6		15.18	258
15.2	4132.8		15.2	204.207
15.22	4197		15.22	217.568
15.24	4194.2		15.24	222.332
15.26	4222.6		15.26	230.429
15.28	4226		15.28	207.571
15.3	4236.6		15.3	185.286
15.32	4195.8		15.32	189.714
15.34	4170.6		15.34	172
15.36	4210.6		15.36	163.143
15.38	4210		15.38	144.286
15.4	4221		15.4	167.714
15.42	4241.4		15.42	201.286
15.44	4231.4		15.44	219.857
15.46	4182		15.46	177.286
15.48	4215.4		15.48	193.714
15.5	4211.8		15.5	211.429
15.52	4178.6		15.52	228.286
15.54	4227.2		15.54	229.571
15.56	4242.2		15.56	188.571
15.58	4242		15.58	192.571
15.6	4249.8		15.6	222.429
15.62	4264.6		15.62	224.571
15.64	4252.4		15.64	219.714
15.66	4264		15.66	220.571
15.68	4281.6		15.68	155.221
15.7	4301.8		15.7	162.962
15.72	4278		15.72	170.453
15.74	4251.2		15.74	205.979
15.76	4265.8		15.76	202.387
15.78	4231.4		15.78	180.6
15.8	4205.6		15.8	178.775
15.82	4206.8		15.82	180.561
15.84	4184		15.84	190.824
15.86	4160		15.86	203.291
15.88	4168.2		15.88	194.847
15.9	4186.6		15.9	210.405
15.92	4199.2		15.92	220.488
15.94	4243		15.94	231.04
15.96	4276.8		15.96	252
15.98	4285.4		15.98	242.714
16	4253.4		16	207.429
16.02	4239.8		16.02	174.857
16.04	4193.6		16.04	276.21
16.06	4126.8		16.06	260.743
16.08	4127.8		16.08	258.659
16.1	4138.6		16.1	184.429
16.12	4161.4		16.12	201.571
16.14	4214.8		16.14	247.857
16.16	4222.6		16.16	265.143
16.18	4184.8		16.18	252.857
16.2	4209.4		16.2	235.571
16.22	4266.4		16.22	206.571
16.24	4241.4		16.24	215.839
16.26	4253.4		16.26	280.673
16.28	4279.6		16.28	249.619
16.3	4226		16.3	246.245
16.32	4154.4		16.32	231.481
16.34	4118.4		16.34	239.496
16.36	4118		16.36	232.387
16.38	4131		16.38	230.601
16.4	4159		16.4	214.909
16.42	4159.4		16.42	252.429
16.44	4166.8		16.44	249.571
16.46	4166.8		16.46	222.857
16.48	4166.8		16.48	215.571
16.5	4137.8		16.5	224.286
16.52	4131.6		16.52	187.429
16.54	4162.4		16.54	253.903
16.56	4151		16.56	250.926
16.58	4159.2		16.58	242.818
16.6	4169.6		16.6	138.429
16.62	4186.6		16.62	145.143
16.64	4208.8		16.64	152.429
16.66	4217.2		16.66	230.957
16.68	4184.8		16.68	233.265
16.7	4221.8		16.7	236.912
16.72	4212.2		16.72	239.983
16.74	4202.2		16.74	146.429
16.76	4205.8		16.76	224.972
16.78	4214.6		16.78	228.991
16.8	4218.2		16.8	233.01
16.82	4218.4		16.82	248.924
16.84	4206.8		16.84	207.571
16.86	4223.2		16.86	226.772
16.88	4269		16.88	227.764
16.9	4261.2		16.9	235.064
16.92	4322		16.92	235.064
16.94	4306.2		16.94	221.286
16.96	4300		16.96	193.286
16.98	4262.4		16.98	215.571
17	4243.6		17	214.857
17.02	4205.2		17.02	210.857
17.04	4239.4		17.04	229.143
17.06	4227.2		17.06	241
17.08	4246.6		17.08	197.047
17.1	4252		17.1	198.165
17.12	4267.4		17.12	200.25
17.14	4203.6		17.14	146.169
17.16	4269.2		17.16	143.488
17.18	4246.4		17.18	138.62
17.2	4236.6		17.2	246
17.22	4244.6		17.22	158.918
17.24	4292.2		17.24	155.895
17.26	4220.8		17.26	155.895
17.28	4239		17.28	187.671
17.3	4221.4		17.3	195.411
17.32	4177.8		17.32	203.152
17.34	4159.6		17.34	170.496
17.36	4179.4		17.36	142.033
17.38	4153.8		17.38	153.511
17.4	4188.8		17.4	248.143
17.42	4217.2		17.42	258.286
17.44	4210.6		17.44	128.887
17.46	4199		17.46	121.033
17.48	4240		17.48	153.822
17.5	4214.2		17.5	155.338
17.52	4198.2		17.52	159.567
17.54	4199.8		17.54	162.193
17.56	4195.4		17.56	159.14
17.58	4175		17.58	157.949
17.6	4209.2		17.6	151.266
17.62	4232.6		17.62	195.571
17.64	4258.6		17.64	200.714
17.66	4256.6		17.66	227
17.68	4234.8		17.68	210
17.7	4236		17.7	149.699
17.72	4195		17.72	153.271
17.74	4146.8		17.74	170.984
17.76	4158.6		17.76	201.571
17.78	4158.4		17.78	217.286
17.8	4135.2		17.8	210
17.82	4141.6		17.82	235.143
17.84	4179.6		17.84	226.857
17.86	4180.8		17.86	183.497
17.88	4182.4		17.88	152.76
17.9	4186.8		17.9	224.286
17.92	4185.2		17.92	190.571
17.94	4138.6		17.94	174
17.96	4107.8		17.96	155
17.98	4104.8		17.98	159.571
18	4084.4		18	244.153
18.02	4072.8		18.02	271.707
18.04	4123.6		18.04	270.031
18.06	4134.8		18.06	180.429
18.08	4156.8		18.08	179.714
18.1	4142.4		18.1	204.403
18.12	4140.2		18.12	206.189
18.14	4165		18.14	246.262
18.16	4158.8		18.16	239.343
18.18	4191.2		18.18	273.086
18.2	4191		18.2	229.061
18.22	4220		18.22	175.848
18.24	4173.2		18.24	177.039
18.26	4194.8		18.26	240.96
18.28	4170.6		18.28	245.228
18.3	4197.6		18.3	249.495
18.32	4199		18.32	253.763
18.34	4231		18.34	225.485
18.36	4236.6		18.36	226.676
18.38	4203.8		18.38	235.027
18.4	4201.4		18.4	280.439
18.42	4210.4		18.42	283.792
18.44	4220.2		18.44	288.556
18.46	4209.6		18.46	192.286
18.48	4241.8		18.48	203.429
18.5	4275.4		18.5	174.571
18.52	4309.8		18.52	215.714
18.54	4252.2		18.54	216
18.56	4232.6		18.56	214.143
18.58	4221.8		18.58	208.143
18.6	4238.6		18.6	177.431
18.62	4171		18.62	178.324
18.64	4170.2		18.64	223.571
18.66	4223.8		18.66	221.857
18.68	4224.8		18.68	235.857
18.7	4200.8		18.7	217.065
18.72	4240		18.72	187.2
18.74	4251.8		18.74	239.429
18.76	4249.8		18.76	223
18.78	4236.2		18.78	256.571
18.8	4259.8		18.8	228.143
18.82	4253.8		18.82	193
18.84	4249.8		18.84	178
18.86	4233.2		18.86	203.429
18.88	4256.6		18.88	233.857
18.9	4216.6		18.9	241.143
18.92	4198.6		18.92	202.429
18.94	4224		18.94	234.286
18.96	4276		18.96	250.571
18.98	4264.6		18.98	259.571
19	4266.6		19	261.857
19.02	4271		19.02	237.429
19.04	4288		19.04	229.429
19.06	4237.4		19.06	160.744
19.08	4229.6		19.08	147.843
19.1	4261.6		19.1	176.982
19.12	4264.4		19.12	211.857
19.14	4287.2		19.14	184.522
19.16	4280		19.16	193.247
19.18	4278.2		19.18	200.392
19.2	4263.6		19.2	207.538
19.22	4244.6		19.22	237.436
19.24	4196.8		19.24	230.273
19.26	4194.4		19.26	226.984
19.28	4220.6		19.28	222.174
19.3	4234.2		19.3	200.742
19.32	4256.6		19.32	195.668
19.34	4239.6		19.34	187.267
19.36	4255		19.36	171.552
19.38	4234.2		19.38	268.143
19.4	4243.6		19.4	255.857
19.42	4254.8		19.42	231.286
19.44	4267.4		19.44	229.429
19.46	4214.8		19.46	168.405
19.48	4234.8		19.48	212.647
19.5	4216.2		19.5	218.999
19.52	4237.2		19.52	197.497
19.54	4252.2		19.54	155.892
19.56	4250.6		19.56	240.714
19.58	4234.4		19.58	208.776
19.6	4174.2		19.6	200.241
19.62	4130.8		19.62	190.783
19.64	4143		19.64	207
19.66	4201		19.66	237.286
19.68	4248.4		19.68	242.857
19.7	4296.4		19.7	238.549
19.72	4281.8		19.72	232.595
19.74	4227		19.74	204
19.76	4231.6		19.76	213.714
19.78	4167		19.78	213.857
19.8	4167.2		19.8	192.714
19.82	4199.6		19.82	191.714
19.84	4246		19.84	160.17
19.86	4260.6		19.86	162.552
19.88	4283		19.88	206.822
19.9	4255		19.9	256.526
19.92	4230.8		19.92	248.748
19.94	4178.6		19.94	173.074
19.96	4133		19.96	168.471
19.98	4105.8		19.98	205.437
20	4167.8		20	200.588
20.02	4182.2		20.02	184.025
20.04	4217.2		20.04	173.786
20.06	4239.2		20.06	268.143
20.08	4282.2		20.08	239.143
20.1	4250.6		20.1	239.584
20.12	4233.4		20.12	238.393
20.14	4253		20.14	176.028
20.16	4230.2		20.16	163.82
20.18	4209.4		20.18	154.089
20.2	4245.2		20.2	232.281
20.22	4284.2		20.22	174.571
20.24	4236.4		20.24	193.429
20.26	4233.8		20.26	242
20.28	4208.4		20.28	256.857
20.3	4171.8		20.3	256.429
20.32	4146.6		20.32	223.536
20.34	4156.4		20.34	208.65
20.36	4163.8		20.36	216.347
20.38	4190.8		20.38	223.249
20.4	4213.2		20.4	223.694
20.42	4232.2		20.42	226.671
20.44	4258.4		20.44	197.912
20.46	4284.6		20.46	204.571
20.48	4240		20.48	219.429
20.5	4222.6		20.5	213
20.52	4175.8		20.52	244.343
20.54	4186.2		20.54	239.728
20.56	4177.6		20.56	263.55
20.58	4232.2		20.58	253.092
20.6	4224.4		20.6	251.306
20.62	4250.6		20.62	263.669
20.64	4230.6		20.64	181.584
20.66	4198.6		20.66	188.498
20.68	4150		20.68	204.088
20.7	4153.6		20.7	198.461
20.72	4185.2		20.72	222.544
20.74	4211.6		20.74	216.682
20.76	4235.8		20.76	179.762
20.78	4263.2		20.78	176.187
20.8	4214.8		20.8	166.834
20.82	4206.2		20.82	165.514
20.84	4146.6		20.84	163.132
20.86	4158.4		20.86	187.143
20.88	4120.8		20.88	186.571
20.9	4185		20.9	193.286
20.92	4178.4		20.92	201
20.94	4209.6		20.94	207.286
20.96	4154		20.96	210.429
20.98	4173		20.98	198.143
21	4152		21	233.429
21.02	4125.2		21.02	196
21.04	4094		21.04	188.143
21.06	4117.8		21.06	202.959
21.08	4122.6		21.08	206.021
21.1	4121.2		21.1	209.084
21.12	4153.8		21.12	251.157
21.14	4195		21.14	236.697
21.16	4186		21.16	204.642
21.18	4162.2		21.18	206.442
21.2	4162.8		21.2	211.238
21.22	4160		21.22	216.2
21.24	4143.2		21.24	207.782
21.26	4238		21.26	227.762
21.28	4283		21.28	199.752
21.3	4236.6		21.3	204.969
21.32	4208		21.32	210.125
21.34	4223		21.34	214.889
21.36	4118		21.36	151
21.38	4102		21.38	223.535
21.4	4104.8		21.4	212.579
21.42	4093.6		21.42	220.916
21.44	4062.8		21.44	218.955
21.46	4081.8		21.46	245.586
21.48	4109.2		21.48	202.143
21.5	4151.4		21.5	221.714
21.52	4157.8		21.52	117.435
21.54	4168		21.54	124.763
21.56	4177.6		21.56	131.015
21.58	4172.8		21.58	135.305
21.6	4139.2		21.6	142.527
21.62	4151.2		21.62	116.086
21.64	4171.8		21.64	119.343
21.66	4137		21.66	225.71
21.68	4085.4		21.68	231.487
21.7	4087.2		21.7	201.408
21.72	4137		21.72	212.245
21.74	4144.4		21.74	187.286
21.76	4186.8		21.76	189.311
21.78	4220		21.78	224.064
21.8	4237.6		21.8	233.278
21.82	4192.4		21.82	152.286
21.84	4166.8		21.84	136.143
21.86	4124.4		21.86	122.714
21.88	4152.4		21.88	198.132
21.9	4131.6		21.9	197.104
21.92	4116		21.92	213.593
21.94	4128		21.94	161.571
21.96	4139		21.96	157.143
21.98	4142		21.98	179.143
22	4132.8		22	197.911
22.02	4152		22.02	202.08
22.04	4169		22.04	206.064
22.06	4240		22.06	222.2
22.08	4208.4		22.08	226.546
22.1	4239.8		22.1	132.857
22.12	4234		22.12	198.403
22.14	4197.4		22.14	193.341
22.16	4154.4		22.16	181.296
22.18	4121.8		22.18	174.945
22.2	4117.2		22.2	171.372
22.22	4080.2		22.22	209.123
22.24	4133.2		22.24	203
22.26	4135.4		22.26	202.571
22.28	4165		22.28	217.714
22.3	4147.4		22.3	198.286
22.32	4147.4		22.32	207.429
22.34	4103		22.34	204.714
22.36	4065.6		22.36	206.324
22.38	4074.6		22.38	182.54
22.4	4130		22.4	212.258
22.42	4171		22.42	167.135
22.44	4207		22.44	168.922
22.46	4219.2		22.46	187.134
22.48	4187		22.48	182.691
22.5	4148.8		22.5	226.571
22.52	4132		22.52	222.39
22.54	4079.8		22.54	195.54
22.56	4102		22.56	193.466
22.58	4123.8		22.58	192.571
22.6	4143.2		22.6	212.472
22.62	4119		22.62	216.194
22.64	4113		22.64	226.119
22.66	4088.2		22.66	163.857
22.68	4131.2		22.68	180.571
22.7	4091.4		22.7	170.286
22.72	4125.8		22.72	191.66
22.74	4138.4		22.74	201.491
22.76	4174.4		22.76	225.683
22.78	4160.6		22.78	227.469
22.8	4171.8		22.8	121.714
22.82	4212.8		22.82	184.532
22.84	4266.8		22.84	189.742
22.86	4267.2		22.86	194.952
22.88	4245		22.88	207.329
22.9	4311.2		22.9	203.265
22.92	4261.6		22.92	222.603
22.94	4222.4		22.94	134.143
22.96	4201.2		22.96	175.143
22.98	4170.8		22.98	178.429
23	4123.6		23	181.429
23.02	4103.4		23.02	224.143
23.04	4167		23.04	235.143
23.06	4201.8		23.06	251.286
23.08	4227		23.08	225.18
23.1	4195.8		23.1	217.189
23.12	4230.8		23.12	240.524
23.14	4179.8		23.14	236.058
23.16	4145		23.16	213.878
23.18	4152.4		23.18	221.835
23.2	4195.6		23.2	152.429
23.22	4232		23.22	157.286
23.24	4243.6		23.24	184.143
23.26	4312.6		23.26	186
23.28	4288		23.28	169.714
23.3	4276.4		23.3	195.286
23.32	4205.8		23.32	197.429
23.34	4203.2		23.34	213.857
23.36	4168.8		23.36	175.571
23.38	4168.8		23.38	165.286
23.4	4200.8		23.4	198.857
23.42	4246		23.42	231.571
23.44	4263.6		23.44	272.286
23.46	4272.8		23.46	252.857
23.48	4366.2		23.48	259.143
23.5	4349		23.5	237
23.52	4388.6		23.52	237
23.54	4406		23.54	227.143
23.56	4392		23.56	199.429
23.58	4299		23.58	179.286
23.6	4278.8		23.6	207
23.62	4233.2		23.62	227.857
23.64	4247.2		23.64	275
23.66	4240.6		23.66	315.857
23.68	4277.8		23.68	412.672
23.7	4325.8		23.7	414.801
23.72	4311.2		23.72	374.429
23.74	4298.8		23.74	343.765
23.76	4274.2		23.76	342.842
23.78	4284.4		23.78	336.18
23.8	4265.8		23.8	342.14
23.82	4293.6		23.82	347.994
23.84	4273.43		23.84	333.917
23.86	4244.17		23.86	322.197
23.88	4368.01		23.88	363.568
23.9	4306.4		23.9	333.542
23.92	4286.8		23.92	334.218
23.94	4207.2		23.94	343.575
23.96	4203		23.96	276.143
23.98	4155.8		23.98	283
24	4166.8		24	289
24.02	4200.6		24.02	318.211
24.04	4187.8		24.04	289.825
24.06	4183.2		24.06	300.073
24.08	4247.4		24.08	306
24.1	4254.2		24.1	290.714
24.12	4243.4		24.12	284.286
24.14	4258.6		24.14	274.571
24.16	4238		24.16	180.286
24.18	4217.6		24.18	258.291
24.2	4235.4		24.2	262.016
24.22	4242.6		24.22	260.114
24.24	4267.2		24.24	279.037
24.26	4303.2		24.26	209
24.28	4290.8		24.28	203
24.3	4293		24.3	247.429
24.32	4320.4		24.32	265.143
24.34	4272.2		24.34	227.286
24.36	4262.6		24.36	230.286
24.38	4264.8		24.38	240.286
24.4	4208		24.4	244
24.42	4135.6		24.42	274.429
24.44	4140		24.44	270
24.46	4189.4		24.46	234.591
24.48	4204.8		24.48	239.558
24.5	4271.8		24.5	317.429
24.52	4341		24.52	285.228
24.54	4305.4		24.54	284.286
24.56	4249.6		24.56	251.571
24.58	4200.6		24.58	211.571
24.6	4164.4		24.6	206.571
24.62	4075		24.62	256.425
24.64	4164		24.64	271.95
24.66	4160.6		24.66	203.429
24.68	4200		24.68	218.143
24.7	4214		24.7	261
24.72	4253.4		24.72	261
24.74	4191.2		24.74	272.143
24.76	4190.6		24.76	246.714
24.78	4197.2		24.78	200.286
24.8	4194.8		24.8	168.286
24.82	4153.8		24.82	281.805
24.84	4181.2		24.84	280.74
24.86	4207.4		24.86	251.155
24.88	4217.8		24.88	245.907
24.9	4228.4		24.9	206
24.92	4282.2		24.92	284.922
24.94	4274.6		24.94	207.218
24.96	4265		24.96	209.169
24.98	4234.6		24.98	211.12
25	4257		25	213.072
25.02	4224.2		25.02	169.554
25.04	4226.2		25.04	166.839
25.06	4213.4		25.06	238.405
25.08	4264.4		25.08	253.338
25.1	4214.6		25.1	176.244
25.12	4239.8		25.12	178.507
25.14	4276		25.14	262.073
25.16	4291.4		25.16	257.816
25.18	4238.6		25.18	254.424
25.2	4213		25.2	206.865
25.22	4179		25.22	217.698
25.24	4141		25.24	223.286
25.26	4085.8		25.26	245
25.28	4161.6		25.28	225.714
25.3	4211.4		25.3	242
25.32	4310		25.32	248.714
25.34	4299		25.34	271.286
25.36	4336.2		25.36	253.857
25.38	4284.4		25.38	225.429
25.4	4288.4		25.4	181
25.42	4207.8		25.42	196.143
25.44	4204.8		25.44	161.286
25.46	4207.2		25.46	172.143
25.48	4199.4		25.48	168.286
25.5	4187.6		25.5	232
25.52	4194		25.52	217.095
25.54	4169.6		25.54	181.002
25.56	4189.4		25.56	184.62
25.58	4156		25.58	255.774
25.6	4136.4		25.6	248.323
25.62	4150.2		25.62	144.405
25.64	4207.6		25.64	153.182
25.66	4206.2		25.66	162.104
25.68	4246.8		25.68	167.039
25.7	4285.6		25.7	174.99
25.72	4286		25.72	233.997
25.74	4276.6		25.74	187
25.76	4267.6		25.76	168.571
25.78	4292		25.78	188.48
25.8	4298.8		25.8	241.414
25.82	4307.6		25.82	234.495
25.84	4307.2		25.84	221.348
25.86	4303.6		25.86	223.714
25.88	4259.4		25.88	225
25.9	4272.8		25.9	258.143
25.92	4220.2		25.92	282.429
25.94	4233.4		25.94	205.216
25.96	4302.8		25.96	195.255
25.98	4293		25.98	195.35
26	4219		26	201.205
26.02	4251.8		26.02	207.059
26.04	4245.8		26.04	292.143
26.06	4184.2		26.06	271.714
26.08	4178.2		26.08	180.346
26.1	4241.8		26.1	248.111
26.12	4230.2		26.12	247.046
26.14	4232.6		26.14	184.497
26.16	4244.2		26.16	196.433
26.18	4264.2		26.18	206.317
26.2	4232		26.2	216.201
26.22	4262.8		26.22	231.857
26.24	4234		26.24	263
26.26	4259.8		26.26	222.143
26.28	4272.8		26.28	186.021
26.3	4319.4		26.3	200
26.32	4316.2		26.32	241.571
26.34	4313.2		26.34	257.571
26.36	4257		26.36	235.286
26.38	4251.6		26.38	225
26.4	4264		26.4	260.429
26.42	4264.4		26.42	202.432
26.44	4266.2		26.44	219.109
26.46	4263.4		26.46	235.704
26.48	4291.4		26.48	278.714
26.5	4245		26.5	297.571
26.52	4283.4		26.52	175.595
26.54	4294		26.54	183.312
26.56	4295		26.56	191.028
26.58	4261.6		26.58	249.153
26.6	4231.2		26.6	210.2
26.62	4202.4		26.62	212.275
26.64	4208.8		26.64	248.984
26.66	4236.2		26.66	261
26.68	4276.8		26.68	273.143
26.7	4291.2		26.7	314.286
26.72	4257.6		26.72	239.859
26.74	4256.2		26.74	223.094
26.76	4248.8		26.76	210.177
26.78	4174		26.78	250.143
26.8	4138.6		26.8	250.714
26.82	4128.8		26.82	251.571
26.84	4149.2		26.84	225
26.86	4124.2		26.86	245.429
26.88	4153.4		26.88	247.429
26.9	4186.4		26.9	247.857
26.92	4233.8		26.92	269.429
26.94	4243.6		26.94	226.654
26.96	4307		26.96	290.194
26.98	4312.8		26.98	280.614
27	4352.2		27	248.216
27.02	4338.6		27.02	259.519
27.04	4306.6		27.04	234.876
27.06	4283.6		27.06	253.712
27.08	4300.8		27.08	265.185
27.1	4291		27.1	273.256
27.12	4270.8		27.12	310.289
27.14	4277.2		27.14	317.063
27.16	4313.4		27.16	264
27.18	4326.4		27.18	296
27.2	4317		27.2	317.143
27.22	4312.6		27.22	269.4
27.24	4296.8		27.24	265.024
27.26	4269.6		27.26	212.747
27.28	4321		27.28	253.815
27.3	4305.4		27.3	274.412
27.32	4332.4		27.32	235.133
27.34	4328.4		27.34	307.714
27.36	4300.4		27.36	319
27.38	4227.4		27.38	213.778
27.4	4248.6		27.4	224.351
27.42	4263		27.42	229.354
27.44	4278.6		27.44	266.584
27.46	4311.2		27.46	269.633
27.48	4332		27.48	261.048
27.5	4316.8		27.5	286.278
27.52	4371.8		27.52	262.169
27.54	4371.6		27.54	298.143
27.56	4301		27.56	300.714
27.58	4303.4		27.58	287.714
27.6	4269.8		27.6	258.429
27.62	4247.6		27.62	268.429
27.64	4297.4		27.64	283
27.66	4307		27.66	303.286
27.68	4296.6		27.68	235.354
27.7	4341		27.7	245.034
27.72	4246.8		27.72	356.286
27.74	4149.2		27.74	277.986
27.76	4139		27.76	243.578
27.78	4162.8		27.78	269.857
27.8	4200.6		27.8	301.286
27.82	4244.4		27.82	342.429
27.84	4303.6		27.84	263.857
27.86	4336.4		27.86	267.429
27.88	4311.2		27.88	298.429
27.9	4252.2		27.9	260.857
27.92	4234.4		27.92	256.286
27.94	4186.2		27.94	256.767
27.96	4213		27.96	266.168
27.98	4244		27.98	275.571
28	4244.6		28	306.585
28.02	4271.8		28.02	289.359
28.04	4330.4		28.04	315.805
28.06	4348.4		28.06	321.126
28.08	4268.4		28.08	303.286
28.1	4271.2		28.1	281.609
28.12	4230.6		28.12	294.284
28.14	4236.8		28.14	322.703
28.16	4221.6		28.16	321.684
28.18	4282		28.18	237.714
28.2	4329.2		28.2	246.571
28.22	4391.6		28.22	226.94
28.24	4382		28.24	292.729
28.26	4340		28.26	303.143
28.28	4301		28.28	207.61
28.3	4219		28.3	242.266
28.32	4189.6		28.32	269.571
28.34	4203.4		28.34	273.429
28.36	4280.2		28.36	268.571
28.38	4315.8		28.38	206.586
28.4	4385.8		28.4	242.121
28.42	4381.2		28.42	258.62
28.44	4380.2		28.44	351.571
28.46	4339		28.46	314.429
28.48	4369.2		28.48	263.714
28.5	4310		28.5	259
28.52	4327.6		28.52	258.857
28.54	4293.2		28.54	272
28.56	4261.8		28.56	267.143
28.58	4210.6		28.58	245.079
28.6	4276.2		28.6	245.12
28.62	4270.2		28.62	253.486
28.64	4297.4		28.64	257.591
28.66	4346.4		28.66	261.697
28.68	4367.2		28.68	276.471
28.7	4370.6		28.7	208.879
28.72	4379.6		28.72	212.041
28.74	4372.4		28.74	293.429
28.76	4295.8		28.76	264.429
28.78	4341.2		28.78	272.857
28.8	4291.4		28.8	254
28.82	4234.6		28.82	298.857
28.84	4234.2		28.84	306.857
28.86	4340.4		28.86	268.258
28.88	4329		28.88	273.102
28.9	4334.4		28.9	329.909
28.92	4362		28.92	320.394
28.94	4358.4		28.94	296.495
28.96	4269.4		28.96	348.571
28.98	4215.4		28.98	311.286
29	4280.6		29	280
29.02	4332		29.02	270.143
29.04	4304.2		29.04	297.143
29.06	4394.6		29.06	317.571
29.08	4457.2		29.08	338.857
29.1	4388.2		29.1	294.857
29.12	4355.8		29.12	318
29.14	4353.2		29.14	228.29
29.16	4289.6		29.16	234.677
29.18	4274.6		29.18	253.346
29.2	4295.2		29.2	269.921
29.22	4279		29.22	286.494
29.24	4339.8		29.24	345.286
29.26	4404.2		29.26	292.4
29.28	4346.2		29.28	359.176
29.3	4356.8		29.3	349.428
29.32	4324		29.32	365.441
29.34	4279.6		29.34	275.381
29.36	4209.4		29.36	269.781
29.38	4254.8		29.38	310
29.4	4272.8		29.4	270
29.42	4352		29.42	313.714
29.44	4367		29.44	349.571
29.46	4353.8		29.46	348.571
29.48	4302.2		29.48	358
29.5	4279.8		29.5	305.286
29.52	4237.2		29.52	302.571
29.54	4278		29.54	299.857
29.56	4299.6		29.56	287.857
29.58	4381.6		29.58	264.143
29.6	4374.4		29.6	309.429
29.62	4393.2		29.62	309.857
29.64	4374.2		29.64	321.143
29.66	4402		29.66	235.867
29.68	4336.2		29.68	276.933
29.7	4367		29.7	287.607
29.72	4360.6		29.72	294.844
29.74	4348		29.74	283.714
29.76	4322.4		29.76	257.961
29.78	4392		29.78	262.751
29.8	4343.8		29.8	267.008
29.82	4344		29.82	311.332
29.84	4319.8		29.84	311.952
29.86	4321.4		29.86	323.59
29.88	4274.4		29.88	335.016
29.9	4271.6		29.9	331.823
29.92	4246.2		29.92	262.503
29.94	4228.8		29.94	354.078
29.96	4244.8		29.96	299.634
29.98	4247		29.98	296.441
30	4256.2		30	352.429
30.02	4272.4		30.02	328.429
30.04	4295.8		30.04	322.857
30.06	4318.4		30.06	316.143
30.08	4321.4		30.08	299.429
30.1	4355.2		30.1	248.286
30.12	4386.6		30.12	246.286
30.14	4393.6		30.14	252
30.16	4403.2		30.16	264.143
30.18	4456.4		30.18	252.857
30.2	4432.2		30.2	246.857
30.22	4401.6		30.22	263.571
30.24	4440.8		30.24	303.571
30.26	4386.4		30.26	330.286
30.28	4323.2		30.28	331.714
30.3	4321		30.3	346.571
30.32	4340.2		30.32	361.714
30.34	4325		30.34	264.824
30.36	4408.8		30.36	255.71
30.38	4446.4		30.38	248.701
30.4	4479.4		30.4	321.15
30.42	4505.8		30.42	298.611
30.44	4497.8		30.44	326.379
30.46	4425.4		30.46	341.722
30.48	4382		30.48	304.603
30.5	4365		30.5	320.857
30.52	4352.2		30.52	346.286
30.54	4375		30.54	402
30.56	4404.2		30.56	398.714
30.58	4406.6		30.58	420.714
30.6	4406.8		30.6	451.286
30.62	4427		30.62	472.571
30.64	4425.8		30.64	462.857
30.66	4378.6		30.66	439.429
30.68	4438.8		30.68	389.429
30.7	4456.4		30.7	384
30.72	4470		30.72	398
30.74	4426.2		30.74	390.286
30.76	4495.6		30.76	374.286
30.78	4522.2		30.78	376.143
30.8	4527.6		30.8	416.143
30.82	4476.8		30.82	441.429
30.84	4526.8		30.84	409.143
30.86	4545.4		30.86	419.857
30.88	4550.8		30.88	413.429
30.9	4633		30.9	461.429
30.92	4709.4		30.92	455.286
30.94	4734.8		30.94	458.143
30.96	4719.6		30.96	488.714
30.98	4683		30.98	519.857
31	4659.4		31	488.571
31.02	4701.6		31.02	505.571
31.04	4776		31.04	512
31.06	4872.6		31.06	577.714
31.08	4958.6		31.08	618
31.1	5058		31.1	622.286
31.12	5111.8		31.12	653.571
31.14	5101.6		31.14	685.429
31.16	5130.8		31.16	689.286
31.18	5232.2		31.18	699.429
31.2	5273.8		31.2	730
31.22	5383		31.22	744.286
31.24	5482.2		31.24	790.571
31.26	5649		31.26	837.714
31.28	5799.4		31.28	889.286
31.3	5915.2		31.3	984.429
31.32	5927.6		31.32	1019.71
31.34	6091		31.34	1056.71
31.36	6203.8		31.36	1110.43
31.38	6254.4		31.38	1163.14
31.4	6411		31.4	1274.86
31.42	6616.2		31.42	1350.43
31.44	6567.4		31.44	1468.14
31.46	6535.6		31.46	1636.86
31.48	6494		31.48	1751.43
31.5	6494.8		31.5	1870.14
31.52	6369.8		31.52	1995.29
31.54	6420		31.54	2097.43
31.56	6440.6		31.56	2262.57
31.58	6435		31.58	2348.29
31.6	6334		31.6	2427.71
31.62	6341.6		31.62	2517.29
31.64	6291.4		31.64	2571.86
31.66	6210		31.66	2595.14
31.68	6142.4		31.68	2564.86
31.7	6041.4		31.7	2536.86
31.72	5942.4		31.72	2444.71
31.74	5901		31.74	2395.71
31.76	5779.2		31.76	2353.43
31.78	5743.8		31.78	2327.86
31.8	5666.6		31.8	2277.57
31.82	5603		31.82	2245.43
31.84	5487.2		31.84	2204.57
31.86	5462.4		31.86	2193.57
31.88	5348.8		31.88	2110.71
31.9	5277.4		31.9	2029.14
31.92	5239.4		31.92	1955
31.94	5245		31.94	1871.57
31.96	5130		31.96	1828.86
31.98	5121.2		31.98	1722.86
32	5142.4		32	1656
32.02	5043.8		32.02	1580.14
32.04	4960.8		32.04	1528.71
32.06	5000		32.06	1434.43
32.08	4888		32.08	1364.43
32.1	4752.6		32.1	1295.71
32.12	4687.4		32.12	1279
32.14	4619.4		32.14	1190.86
32.16	4516.8		32.16	1173
32.18	4511.4		32.18	1135.86
32.2	4521.2		32.2	1077.86
32.22	4507		32.22	1052.86
32.24	4502.2		32.24	1019.86
32.26	4533.2		32.26	918
32.28	4524.6		32.28	866.286
32.3	4511.6		32.3	768
32.32	4479.2		32.32	679.286
32.34	4439.6		32.34	643.429
32.36	4364.6		32.36	597
32.38	4363.8		32.38	524.286
32.4	4368.4		32.4	495.857
32.42	4398		32.42	500.429
32.44	4433.8		32.44	533.286
32.46	4455.8		32.46	529.286
32.48	4453.8		32.48	520.571
32.5	4473.4		32.5	472.857
32.52	4442.4		32.52	442.143
32.54	4380.4		32.54	431.571
32.56	4367.4		32.56	430.429
32.58	4337.8		32.58	402.857
32.6	4266		32.6	382.429
32.62	4271.6		32.62	386.571
32.64	4300		32.64	414.857
32.66	4253.4		32.66	440.571
32.68	4208.8		32.68	480.571
32.7	4208.6		32.7	438.571
32.72	4241.8		32.72	395.143
32.74	4199.2		32.74	393
32.76	4218.4		32.76	372
32.78	4230.2		32.78	345
32.8	4203.2		32.8	308.429
32.82	4191		32.82	271.286
32.84	4239.2		32.84	258
32.86	4253.8		32.86	249.429
32.88	4216.8		32.88	231.571
32.9	4210		32.9	239.857
32.92	4216		32.92	223.571
32.94	4195.4		32.94	220
32.96	4224		32.96	199.571
32.98	4264.6		32.98	195.714
33	4289		33	227.143
33.02	4253.6		33.02	245.429
33.04	4249		33.04	228.571
33.06	4251		33.06	212.143
33.08	4229.4		33.08	189.714
33.1	4301.8		33.1	217
33.12	4311.4		33.12	239.857
33.14	4338		33.14	252.143
33.16	4292.6		33.16	230.286
33.18	4305		33.18	214.857
33.2	4293.8		33.2	243.286
33.22	4328.8		33.22	267.714
33.24	4318.4		33.24	277.143
33.26	4310.6		33.26	254.571
33.28	4227.04		33.28	270.429
33.3	4304.57		33.3	276.714
33.32	4243.89		33.32	302.714
33.34	4342.2		33.34	305
33.36	4338.4		33.36	294.571
33.38	4321.6		33.38	301
33.4	4243.89		33.4	347.714
33.42	4353.2		33.42	314.571
33.44	4325		33.44	304.429
33.46	4285.65		33.46	350.286
33.48	4306.8		33.48	364
33.5	4300.2		33.5	366.571
33.52	4260.5		33.52	349.143
33.54	4235.2		33.54	311.286
33.56	4208.4		33.56	352.571
33.58	4173.6		33.58	378.571
33.6	4269.04		33.6	321.714
33.62	4176.8		33.62	309.286
33.64	4173.4		33.64	320.143
33.66	4182.8		33.66	327.286
33.68	4200		33.68	351.286
33.7	4198.6		33.7	268.857
33.72	4200.4		33.72	240.857
33.74	4223.2		33.74	216.714
33.76	4238		33.76	219.143
33.78	4205.2		33.78	188.857
33.8	4258.2		33.8	176
33.82	4220		33.82	150.286
33.84	4204.2		33.84	170.429
33.86	4181.2		33.86	194
33.88	4190.4		33.88	181.857
33.9	4211.6		33.9	195.143
33.92	4229.6		33.92	226.571
33.94	4202.6		33.94	214.143
33.96	4228.2		33.96	216.714
33.98	4217.4		33.98	235.714
34	4190		34	209.429
34.02	4211.4		34.02	230.571
34.04	4287.6		34.04	200.429
34.06	4300.8		34.06	193.286
34.08	4296		34.08	216.857
34.1	4330.8		34.1	226.857
34.12	4308		34.12	190.857
34.14	4263.4		34.14	206.286
34.16	4259.8		34.16	202.714
34.18	4290.8		34.18	223.143
34.2	4215.6		34.2	241.857
34.22	4254		34.22	245.143
34.24	4280.8		34.24	257.143
34.26	4242.2		34.26	269.429
34.28	4275.6		34.28	296.429
34.3	4306.4		34.3	306.571
34.32	4260.4		34.32	297.571
34.34	4224.2		34.34	291.714
34.36	4245		34.36	271.714
34.38	4226.4		34.38	235.571
34.4	4257.8		34.4	276.571
34.42	4291.8		34.42	261.857
34.44	4311.6		34.44	244.714
34.46	4269.6		34.46	280.429
34.48	4240.6		34.48	268.857
34.5	4229.8		34.5	254.857
34.52	4192		34.52	268
34.54	4176.4		34.54	238.286
34.56	4204.2		34.56	241.571
34.58	4202.8		34.58	280
34.6	4221.6		34.6	266.429
34.62	4279.2		34.62	271.714
34.64	4311.4		34.64	244.857
34.66	4353.8		34.66	253.286
34.68	4406		34.68	269.143
34.7	4389		34.7	241.857
34.72	4395.6		34.72	213.571
34.74	4458.6		34.74	182.286
34.76	4438		34.76	175.571
34.78	4412.4		34.78	234.857
34.8	4441.2		34.8	269.429
34.82	4376.8		34.82	271.857
34.84	4318.6		34.84	297.857
34.86	4372.6		34.86	339.571
34.88	4433.6		34.88	366.857
34.9	4429.2		34.9	407.143
34.92	4538.6		34.92	441.143
34.94	4575		34.94	411.286
34.96	4603		34.96	411.714
34.98	4607.8		34.98	429.286
35	4656.2		35	386.286
35.02	4655		35.02	390.857
35.04	4693.6		35.04	394.857
35.06	4706.8		35.06	393.857
35.08	4722		35.08	423
35.1	4728.6		35.1	476.429
35.12	4737.8		35.12	486.429
35.14	4744.6		35.14	493.857
35.16	4764		35.16	517.714
35.18	4757.8		35.18	555.714
35.2	4770.6		35.2	523.429
35.22	4762		35.22	555.143
35.24	4764.6		35.24	530.429
35.26	4753.8		35.26	545.714
35.28	4733		35.28	637.286
35.3	4712.2		35.3	686.286
35.32	4713.4		35.32	697
35.34	4733.2		35.34	755.571
35.36	4695.2		35.36	777.714
35.38	4659.2		35.38	817.571
35.4	4655.2		35.4	842.571
35.42	4665.6		35.42	831.571
35.44	4593.4		35.44	825
35.46	4599.4		35.46	789.571
35.48	4642.6		35.48	769.143
35.5	4623.2		35.5	753.286
35.52	4564		35.52	762.143
35.54	4593.8		35.54	726.571
35.56	4535.6		35.56	676.143
35.58	4485.2		35.58	667.143
35.6	4501		35.6	689.857
35.62	4525.6		35.62	666.286
35.64	4529.2		35.64	650.429
35.66	4614.4		35.66	616.714
35.68	4688.6		35.68	615.714
35.7	4716.8		35.7	621.857
35.72	4711.4		35.72	608.714
35.74	4680		35.74	543.857
35.76	4632.2		35.76	525.714
35.78	4596.8		35.78	531.714
35.8	4624.4		35.8	524.571
35.82	4640.6		35.82	541.571
35.84	4723.2		35.84	579.857
35.86	4767.8		35.86	593.429
35.88	4822.2		35.88	661.143
35.9	4809.6		35.9	686.143
35.92	4878.4		35.92	669.429
35.94	4895.2		35.94	656
35.96	4988.4		35.96	641.714
35.98	5056		35.98	668.286
36	5167.6		36	651.857
36.02	5167.6		36.02	674
36.04	5208.6		36.04	696.286
36.06	5263.8		36.06	743.286
36.08	5298.4		36.08	795
36.1	5332.8		36.1	853
36.12	5456.6		36.12	867.429
36.14	5551.6		36.14	944.714
36.16	5521		36.16	981
36.18	5567		36.18	1055.86
36.2	5611.2		36.2	1075
36.22	5647.6		36.22	1127.71
36.24	5665.8		36.24	1195.29
36.26	5722.6		36.26	1244.29
36.28	5720.4		36.28	1301.86
36.3	5639		36.3	1361.14
36.32	5602		36.32	1385
36.34	5508.8		36.34	1430.71
36.36	5496.6		36.36	1479.71
36.38	5455.4		36.38	1529.43
36.4	5441.6		36.4	1568.57
36.42	5373.4		36.42	1597.86
36.44	5353.4		36.44	1541.86
36.46	5336.2		36.46	1566.71
36.48	5335.8		36.48	1582
36.5	5316		36.5	1586.86
36.52	5325.2		36.52	1518
36.54	5265.4		36.54	1475.43
36.56	5214.6		36.56	1416.14
36.58	5156.6		36.58	1460.29
36.6	5068.8		36.6	1414.43
36.62	5004.6		36.62	1417
36.64	4982.2		36.64	1394.29
36.66	4935.2		36.66	1401.29
36.68	4883.8		36.68	1386
36.7	4836.4		36.7	1376.14
36.72	4784.8		36.72	1291
36.74	4749.8		36.74	1280.71
36.76	4706.8		36.76	1231.14
36.78	4663.8		36.78	1138.29
36.8	4629.6		36.8	1082.86
36.82	4593.6		36.82	1023.14
36.84	4553.8		36.84	972.714
36.86	4495		36.86	958.571
36.88	4473.4		36.88	868.143
36.9	4471		36.9	817.286
36.92	4472.8		36.92	795.286
36.94	4496.8		36.94	760
36.96	4515		36.96	731.143
36.98	4468.6		36.98	649.857
37	4450.8		37	610
37.02	4404		37.02	593.429
37.04	4357.6		37.04	553
37.06	4291.6		37.06	533.714
37.08	4261.4		37.08	481.429
37.1	4324.4		37.1	473.571
37.12	4301		37.12	498.571
37.14	4328.4		37.14	496.857
37.16	4330		37.16	472.857
37.18	4386.8		37.18	449.857
37.2	4353.6		37.2	424
37.22	4372.6		37.22	417.571
37.24	4338.8		37.24	367.429
37.26	4356.4		37.26	304.714
37.28	4314.4		37.28	313.714
37.3	4246		37.3	304.286
37.32	4220.2		37.32	330.143
37.34	4237		37.34	314.571
37.36	4174.8		37.36	325.571
37.38	4162.2		37.38	358
37.4	4231.2		37.4	383.714
37.42	4286.6		37.42	340.429
37.44	4233		37.44	354.143
37.46	4233		37.46	315.571
37.48	4246.8		37.48	298
37.5	4169.8		37.5	264.714
37.52	4094		37.52	257.143
37.54	4069.8		37.54	212.857
37.56	4136.6		37.56	189.429
37.58	4145.2		37.58	208.571
37.6	4158.6		37.6	244.857
37.62	4210		37.62	247.857
37.64	4288.6		37.64	222
37.66	4324.2		37.66	196.429
37.68	4282		37.68	205
37.7	4258.6		37.7	196.143
37.72	4209.8		37.72	132.571
37.74	4189.4		37.74	114.857
37.76	4106.4		37.76	133.714
37.78	4137.8		37.78	151.857
37.8	4148.2		37.8	169.857
37.82	4163.4		37.82	217.429
37.84	4141.6		37.84	279.286
37.86	4124		37.86	285.286
37.88	4124.8		37.88	239
37.9	4183.2		37.9	216
37.92	4193.2		37.92	239.429
37.94	4251.6		37.94	205.286
37.96	4305.6		37.96	177.571
37.98	4289.4		37.98	113.286
38	4262.6		38	131.286
38.02	4293.6		38.02	155.857
38.04	4244		38.04	144
38.06	4263.8		38.06	131.429
38.08	4302.8		38.08	168.143
38.1	4310.8		38.1	170.857
38.12	4267.8		38.12	229.714
38.14	4248.4		38.14	245.571
38.16	4203.2		38.16	237
38.18	4177.8		38.18	267.143
38.2	4144.4		38.2	291.429
38.22	4166.2		38.22	268.906
38.24	4208		38.24	231.892
38.26	4227.4		38.26	264.05
38.28	4249.2		38.28	247.713
38.3	4242.2		38.3	276
38.32	4268.4		38.32	263
38.34	4236.2		38.34	231.429
38.36	4229.6		38.36	226.286
38.38	4225.2		38.38	258.083
38.4	4310.4		38.4	270.391
38.42	4252.6		38.42	189.571
38.44	4300.2		38.44	283.615
38.46	4279.8		38.46	226.857
38.48	4241.2		38.48	213.429
38.5	4158.6		38.5	243.143
38.52	4195		38.52	224.716
38.54	4143.8		38.54	228.785
38.56	4190.2		38.56	239.143
38.58	4227.2		38.58	213.433
38.6	4256.8		38.6	245.571
38.62	4244.6		38.62	208.058
38.64	4291.6		38.64	221.331
38.66	4301.4		38.66	227.791
38.68	4267.8		38.68	234.251
38.7	4294.6		38.7	224
38.72	4299		38.72	177.571
38.74	4264.8		38.74	252.812
38.76	4226.8		38.76	190.571
38.78	4254.8		38.78	205.571
38.8	4243		38.8	226.429
38.82	4245.6		38.82	272.571
38.84	4259.8		38.84	287.429
38.86	4242.4		38.86	252.714
38.88	4275.2		38.88	228.125
38.9	4253.2		38.9	277.714
38.92	4246.4		38.92	278.286
38.94	4251.6		38.94	235.608
38.96	4328		38.96	219.757
38.98	4318.6		38.98	238.429
39	4345		39	261.857
39.02	4339.6		39.02	253.429
39.04	4313		39.04	234.286
39.06	4221.4		39.06	260.286
39.08	4183.2		39.08	257.286
39.1	4188.6		39.1	255.857
39.12	4220.6		39.12	259.571
39.14	4211.4		39.14	293.143
39.16	4302.4		39.16	302.286
39.18	4324		39.18	169.904
39.2	4337.4		39.2	297.478
39.22	4333.8		39.22	231.852
39.24	4220.85		39.24	275.286
39.26	4358		39.26	253.429
39.28	4211.37		39.28	231
39.3	4318		39.3	231.857
39.32	4324.4		39.32	206.857
39.34	4310.6		39.34	248.714
39.36	4288.6		39.36	226.463
39.38	4307.6		39.38	182.511
39.4	4341.8		39.4	222.806
39.42	4330.8		39.42	213.974
39.44	4300.2		39.44	205.858
39.46	4169.94		39.46	119.009
39.48	4347.4		39.48	264.126
39.5	4314.8		39.5	205.004
39.52	4291.4		39.52	253.357
39.54	4277.4		39.54	212.361
39.56	4230		39.56	261.331
39.58	4207		39.58	209.735
39.6	4156.8		39.6	258.464
39.62	4155.2		39.62	268.648
39.64	4227.17		39.64	218.474
39.66	4211.37		39.66	211.893
39.68	4158		39.68	250.449
39.7	4208.6		39.7	214.496
39.72	4244.6		39.72	276.571
39.74	4264.6		39.74	269.286
39.76	4222.91		39.76	241.857
39.78	4273		39.78	307.866
39.8	4252.2		39.8	230.163
39.82	4235.2		39.82	251.661
39.84	4219.28		39.84	254.898
39.86	4246.14		39.86	245.113
39.88	4211.97		39.88	299.708
39.9	4253.46		39.9	219.571
39.92	4232.71		39.92	217.571
39.94	4227.17		39.94	237.571
39.96	4252.86		39.96	262.714
39.98	4262.59		39.98	212.161
40	4241.84		40	274.714
40.02	4316.2		40.02	206.5
40.04	4300.6		40.04	189.58
40.06	4294.4		40.06	228.75
40.08	4227.17		40.08	205.953
40.1	4299.4		40.1	188.646
40.12	4257.69		40.12	272.387
40.14	4268.7		40.14	212.969
40.16	4208.21		40.16	245.113
40.18	4253.46		40.18	223.962
40.2	4270.51		40.2	300.135
40.22	4236.94		40.22	280.769
40.24	4318.8		40.24	312.429
40.26	4302.6		40.26	305.571
40.28	4284.4		40.28	148.366
40.3	4285		40.3	166.651
40.32	4279.4		40.32	227.49
40.34	4272.8		40.34	212.477
40.36	4290.8		40.36	189.316
40.38	4289.2		40.38	210.943
40.4	4284.2		40.4	200.168
40.42	4256.6		40.42	311.6
40.44	4255.8		40.44	284.319
40.46	4255.8		40.46	308.054
40.48	4290.8		40.48	320.022
40.5	4241.24		40.5	329.909
40.52	4317.6		40.52	295.857
40.54	4337.8		40.54	291.08
40.56	4296.4		40.56	299.869
40.58	4277.8		40.58	326.49
40.6	4245.8		40.6	206.258
40.62	4268.8		40.62	275
40.64	4257		40.64	246.932
40.66	4295.8		40.66	242.954
40.68	4307.8		40.68	287.429
40.7	4325.6		40.7	195.352
40.72	4295.2		40.72	129.923
40.74	4303.6		40.74	268.477
40.76	4260.6		40.76	308.74
40.78	4242.4		40.78	293.403
40.8	4235		40.8	284.081
40.82	4217.6		40.82	263.812
40.84	4177.6		40.84	215.524
40.86	4165		40.86	242.233
40.88	4151		40.88	260.499
40.9	4122.4		40.9	272.078
40.92	4154.6		40.92	185.216
40.94	4176		40.94	271.185
40.96	4209		40.96	249.433
40.98	4216.4		40.98	232.799
41	4295.2		41	213.024
41.02	4321		41.02	225.442
41.04	4323.6		41.04	253.869
41.06	4341.2		41.06	284.983
41.08	4368		41.08	159
41.1	4335.4		41.1	164.571
41.12	4320.6		41.12	242.667
41.14	4322.4		41.14	273.08
41.16	4284.4		41.16	189.143
41.18	4244.2		41.18	298.712
41.2	4240		41.2	217.727
41.22	4212.8		41.22	298.323
41.24	4236.4		41.24	141.189
41.26	4245		41.26	86.6204
41.28	4272.2		41.28	244.966
41.3	4241.8		41.3	228.459
41.32	4258.4		41.32	71.7365
41.34	4228.4		41.34	256.776
41.36	4246		41.36	253.298
41.38	4195.2		41.38	241.958
41.4	4193		41.4	234.24
41.42	4200		41.42	202.648
41.44	4194		41.44	235
41.46	4219.6		41.46	233.714
41.48	4219.6		41.48	239.571
41.5	4200.6		41.5	195.397
41.52	4157.6		41.52	173.447
41.54	4158.8		41.54	264.482
41.56	4097		41.56	252.166
41.58	4147.6		41.58	194.096
41.6	4161.4		41.6	208.143
41.62	4207.2		41.62	208.571
41.64	4257.6		41.64	231
41.66	4276.6		41.66	180.299
41.68	4295.4		41.68	169.095
41.7	4298.2		41.7	167.87
41.72	4299.8		41.72	229.014
41.74	4219.2		41.74	206.5
41.76	4236.6		41.76	175.93
41.78	4217.2		41.78	278.983
41.8	4190.4		41.8	172.429
41.82	4129.8		41.82	224.857
41.84	4145.4		41.84	275.142
41.86	4139		41.86	262.429
41.88	4150.4		41.88	162.07
41.9	4152.6		41.9	188.431
41.92	4201.4		41.92	210.925
41.94	4179.2		41.94	263.429
41.96	4169		41.96	233.571
41.98	4177.8		41.98	210.571
42	4235		42	162.857
42.02	4188.8		42.02	182.997
42.04	4213.6		42.04	211.077
42.06	4194		42.06	246.05
42.08	4155		42.08	168.639
42.1	4138.8		42.1	188.41
42.12	4181.4		42.12	240.345
42.14	4203.6		42.14	121.243
42.16	4212.8		42.16	207.571
42.18	4230.2		42.18	219.143
42.2	4198.2		42.2	179
42.22	4193.2		42.22	240.958
42.24	4170		42.24	303.282
42.26	4182.8		42.26	269.198
42.28	4157.2		42.28	264.298
42.3	4154.4		42.3	181.571
42.32	4164.8		42.32	252.238
42.34	4166.2		42.34	340.945
42.36	4167.2		42.36	290.789
42.38	4162		42.38	200.571
42.4	4159.4		42.4	208.857
42.42	4155		42.42	103.884
42.44	4151.4		42.44	225.486
42.46	4120.4		42.46	238.093
42.48	4154.8		42.48	275.982
42.5	4160.6		42.5	162.143
42.52	4129.6		42.52	169.571
42.54	4118.4		42.54	170.857
42.56	4147.4		42.56	163.286
42.58	4156.4		42.58	296.446
42.6	4154.8		42.6	160.571
42.62	4139.8		42.62	255.241
42.64	4140		42.64	203.552
42.66	4097.8		42.66	155.143
42.68	4071.8		42.68	276.193
42.7	4115.8		42.7	220.401
42.72	4151		42.72	209.036
42.74	4209.8		42.74	248.967
42.76	4275		42.76	158.714
42.78	4295.4		42.78	162
42.8	4285		42.8	258.512
42.82	4282.8		42.82	173.701
42.84	4260.8		42.84	187.104
42.86	4242.4		42.86	200.507
42.88	4235.4		42.88	228.85
42.9	4244		42.9	263.395
42.92	4226.8		42.92	162.714
42.94	4237.4		42.94	207.571
42.96	4224.8		42.96	236.429
42.98	4219.8		42.98	273.143
43	4227.6		43	127.03
43.02	4238.2		43.02	266.286
43.04	4211.4		43.04	184.906
43.06	4245.4		43.06	179.686
43.08	4205		43.08	188.585
43.1	4226.4		43.1	217.064
43.12	4265.6		43.12	210.952
43.14	4305.4		43.14	183.926
43.16	4296.6		43.16	225.429
43.18	4330.6		43.18	240.429
43.2	4304.2		43.2	226.571
43.22	4287.6		43.22	209
43.24	4290.2		43.24	244.714
43.26	4323.2		43.26	202.286
43.28	4368		43.28	241.571
43.3	4343.4		43.3	259.286
43.32	4406.4		43.32	264.571
43.34	4363.6		43.34	286.429
43.36	4333.8		43.36	287.429
43.38	4285.2		43.38	283.571
43.4	4295.4		43.4	318.286
43.42	4249.2		43.42	310.143
43.44	4260.2		43.44	327.571
43.46	4222.4		43.46	332.143
43.48	4218.6		43.48	317
43.5	4222.2		43.5	372.429
43.52	4249.2		43.52	352.571
43.54	4263.8		43.54	360.571
43.56	4310		43.56	328.571
43.58	4354.8		43.58	297.143
43.6	4348		43.6	287.571
43.62	4280.2		43.62	293.143
43.64	4265.4		43.64	229.143
43.66	4221.8		43.66	225
43.68	4188.8		43.68	217.429
43.7	4193		43.7	261.857
43.72	4198.4		43.72	270.571
43.74	4189.8		43.74	272.571
43.76	4201.6		43.76	292.571
43.78	4195.4		43.78	307.143
43.8	4202.2		43.8	305.857
43.82	4187.6		43.82	301.429
43.84	4199.2		43.84	253
43.86	4167.4		43.86	239
43.88	4157.4		43.88	223.571
43.9	4162.2		43.9	194.143
43.92	4179		43.92	188.429
43.94	4129.8		43.94	196.857
43.96	4132.2		43.96	189
43.98	4139.4		43.98	209.571
44	4124.4		44	193.286
44.02	4119.6		44.02	192.857
44.04	4148.6		44.04	174.714
44.06	4200.6		44.06	165.857
44.08	4226.8		44.08	181.429
44.1	4206.6		44.1	181.571
44.12	4240.8		44.12	141.143
44.14	4247		44.14	135.143
44.16	4215.4		44.16	123.143
44.18	4216.6		44.18	150.714
44.2	4211.2		44.2	154.571
44.22	4173		44.22	131.429
44.24	4141.6		44.24	150.571
44.26	4160.2		44.26	192.429
44.28	4135.4		44.28	203.857
44.3	4133.2		44.3	227
44.32	4116.2		44.32	219
44.34	4167.2		44.34	219
44.36	4156.2		44.36	241
44.38	4136.4		44.38	211.429
44.4	4134.8		44.4	188.571
44.42	4154		44.42	172.571
44.44	4142.6		44.44	161.429
44.46	4132		44.46	161.286
44.48	4161		44.48	152.714
44.5	4185		44.5	116.857
44.52	4185		44.52	141.143
44.54	4179.4		44.54	149.429
44.56	4193.4		44.56	157.571
44.58	4231.8		44.58	134.571
44.6	4233.4		44.6	130.143
44.62	4207.2		44.62	147.857
44.64	4209.8		44.64	160.714
44.66	4188.8		44.66	153.143
44.68	4130.6		44.68	155.143
44.7	4096.4		44.7	164.857
44.72	4135.8		44.72	179.714
44.74	4117.6		44.74	188.857
44.76	4135.4		44.76	165.857
44.78	4141.2		44.78	176.571
44.8	4149		44.8	146.857
44.82	4180.6		44.82	146.429
44.84	4216.2		44.84	140.571
44.86	4191.2		44.86	131
44.88	4204.6		44.88	107.286
44.9	4237.6		44.9	129.286
44.92	4218.4		44.92	114.714
44.94	4180.2		44.94	140.286
44.96	4215.2		44.96	133
44.98	4234.6		44.98	129.857
45	4247.2		45	165
45.02	4267.4		45.02	200.286
45.04	4282.2		45.04	179.857
45.06	4268.4		45.06	195.143
45.08	4241.8		45.08	202.857
45.1	4216.8		45.1	220.143
45.12	4183.8		45.12	222.571
45.14	4226.2		45.14	204.571
45.16	4274.4		45.16	214.429
45.18	4273.6		45.18	226.143
45.2	4315.6		45.2	237.143
45.22	4354.6		45.22	238.714
45.24	4364		45.24	217.286
45.26	4365.4		45.26	260.714
45.28	4417.8		45.28	277.429
45.3	4427.2		45.3	304.143
45.32	4382.2		45.32	329.714
45.34	4381		45.34	350.429
45.36	4354.2		45.36	353
45.38	4301.8		45.38	364.143
45.4	4250.6		45.4	336
45.42	4249.6		45.42	314.571
45.44	4247.2		45.44	271.857
45.46	4264		45.46	247
45.48	4290.4		45.48	219.143
45.5	4341.8		45.5	244
45.52	4399		45.52	267
45.54	4397.8		45.54	279.429
45.56	4414.2		45.56	284
45.58	4424.4		45.58	295.429
45.6	4425.4		45.6	319
45.62	4421.8		45.62	312
45.64	4425.6		45.64	300.857
45.66	4423.4		45.66	293.571
45.68	4419.2		45.68	378
45.7	4434		45.7	370.857
45.72	4483.6		45.72	337.429
45.74	4491.6		45.74	360.714
45.76	4500.4		45.76	466.286
45.78	4555.2		45.78	466.286
45.8	4538.2		45.8	573.571
45.82	4570		45.82	531.571
45.84	4607.4		45.84	630.286
45.86	4705.6		45.86	742.571
45.88	4800.4		45.88	801.714
45.9	4917.4		45.9	800.857
45.92	4926		45.92	880.857
45.94	5019		45.94	832.286
45.96	5072.6		45.96	855.429
45.98	5104.4		45.98	845.714
46	5135		46	843.286
46.02	5218.8		46.02	840.857
46.04	5216.2		46.04	843.571
46.06	5236.4		46.06	851.429
46.08	5254		46.08	890.571
46.1	5345.6		46.1	932.143
46.12	5286.8		46.12	977.571
46.14	5351.6		46.14	1018
46.16	5343.4		46.16	1066
46.18	5351.4		46.18	1112
46.2	5296.2		46.2	1116.14
46.22	5321		46.22	1131.86
46.24	5258.2		46.24	1149.29
46.26	5205.2		46.26	1178.29
46.28	5117.6		46.28	1248
46.3	5049.6		46.3	1219.57
46.32	4967.8		46.32	1242.29
46.34	4896		46.34	1283.71
46.36	4843.8		46.36	1322.29
46.38	4805.4		46.38	1349.71
46.4	4706.6		46.4	1321.86
46.42	4724.8		46.42	1248
46.44	4719		46.44	1251.43
46.46	4731.8		46.46	1181.14
46.48	4695.2		46.48	1139.86
46.5	4735.2		46.5	1047.86
46.52	4674.8		46.52	962.143
46.54	4642		46.54	910.571
46.56	4521.8		46.56	857.714
46.58	4515.8		46.58	783.714
46.6	4446.8		46.6	767.286
46.62	4419.4		46.62	726
46.64	4411		46.64	742
46.66	4452.8		46.66	714.286
46.68	4408		46.68	706.143
46.7	4447.6		46.7	674
46.72	4457.6		46.72	679.857
46.74	4404.6		46.74	597
46.76	4360.8		46.76	569.143
46.78	4321		46.78	502.571
46.8	4273		46.8	477
46.82	4276		46.82	448.286
46.84	4265.4		46.84	438.429
46.86	4347.6		46.86	402
46.88	4410.2		46.88	449.571
46.9	4390		46.9	435.429
46.92	4366.2		46.92	418.143
46.94	4365.6		46.94	396.571
46.96	4308		46.96	337.714
46.98	4244.4		46.98	321.143
47	4254.6		47	341.143
47.02	4250		47.02	288
47.04	4251.8		47.04	318
47.06	4259.8		47.06	341.714
47.08	4310		47.08	342
47.1	4307.4		47.1	373.429
47.12	4290.6		47.12	354.143
47.14	4332.4		47.14	340.857
47.16	4334.2		47.16	326.714
47.18	4340.4		47.18	275.571
47.2	4339.8		47.2	259
47.22	4347.2		47.22	255.429
47.24	4325.8		47.24	264.857
47.26	4306.8		47.26	287
47.28	4270.6		47.28	275.143
47.3	4306.2		47.3	292
47.32	4348.4		47.32	311
47.34	4343.4		47.34	325
47.36	4406.8		47.36	350.286
47.38	4457		47.38	332.286
47.4	4500.6		47.4	318.571
47.42	4511.4		47.42	324.143
47.44	4615.2		47.44	336.571
47.46	4649		47.46	306.143
47.48	4675		47.48	312.286
47.5	4706.2		47.5	324.286
47.52	4726.6		47.52	326.714
47.54	4799.4		47.54	379.143
47.56	4811.2		47.56	399.857
47.58	4831.2		47.58	450.714
47.6	4889		47.6	496.286
47.62	4991.4		47.62	547.429
47.64	5003.4		47.64	593.857
47.66	5103.6		47.66	636.714
47.68	5222.4		47.68	664.571
47.7	5252.2		47.7	688.857
47.72	5351.6		47.72	760.857
47.74	5444.2		47.74	808
47.76	5498.8		47.76	791
47.78	5596.6		47.78	836
47.8	5796.4		47.8	914.857
47.82	5891.4		47.82	973.143
47.84	6029.4		47.84	1077.29
47.86	6138		47.86	1093.14
47.88	6297		47.88	1151
47.9	6348.8		47.9	1286.57
47.92	6477.8		47.92	1369.71
47.94	6497.6		47.94	1439.71
47.96	6662.6		47.96	1516.86
47.98	6754.6		47.98	1645.86
48	6787.8		48	1764.43
48.02	6756.8		48.02	1924.86
48.04	6787.2		48.04	2001.43
48.06	6688.6		48.06	2126
48.08	6571.6		48.08	2277.14
48.1	6532.2		48.1	2418
48.12	6494.6		48.12	2449.86
48.14	6436.2		48.14	2576.43
48.16	6368.6		48.16	2668.14
48.18	6301.2		48.18	2779
48.2	6254		48.2	2860.57
48.22	6199.8		48.22	2889.86
48.24	6097.8		48.24	2924.29
48.26	6066.4		48.26	2998.14
48.28	5981.2		48.28	2968.29
48.3	5898.4		48.3	2962
48.32	5794.4		48.32	2954.86
48.34	5765.6		48.34	2918.86
48.36	5641.6		48.36	2888.43
48.38	5613.8		48.38	2817
48.4	5533.2		48.4	2778.71
48.42	5530.2		48.42	2742
48.44	5502.6		48.44	2663.57
48.46	5529.6		48.46	2575.71
48.48	5438		48.48	2473.71
48.5	5426.4		48.5	2383.14
48.52	5357.2		48.52	2270.57
48.54	5298.2		48.54	2130.57
48.56	5182.8		48.56	2029.29
48.58	5179.6		48.58	1913.29
48.6	5102.2		48.6	1811.86
48.62	5032		48.62	1733
48.64	4940.2		48.64	1624.43
48.66	4879.4		48.66	1551.57
48.68	4856.4		48.68	1505.43
48.7	4809.4		48.7	1401.14
48.72	4719.4		48.72	1307
48.74	4715.8		48.74	1246.14
48.76	4763.2		48.76	1140.86
48.78	4642		48.78	1120.43
48.8	4559.6		48.8	1079.14
48.82	4588		48.82	988.857
48.84	4531		48.84	924.714
48.86	4465.8		48.86	923
48.88	4520.4		48.88	866.857
48.9	4555.6		48.9	806.714
48.92	4483		48.92	754.714
48.94	4479		48.94	750.429
48.96	4408.4		48.96	685.714
48.98	4379.4		48.98	642.714
49	4399		49	593.143
49.02	4364		49.02	555.857
49.04	4331.6		49.04	569.286
49.06	4351.8		49.06	546.143
49.08	4358.6		49.08	494.429
49.1	4284.4		49.1	479.571
49.12	4333.2		49.12	498.286
49.14	4283.4		49.14	441
49.16	4274.2		49.16	437.857
49.18	4240.6		49.18	446.714
49.2	4220		49.2	367.857
49.22	4211.8		49.22	338.286
49.24	4275.4		49.24	347.286
49.26	4250.2		49.26	351.857
49.28	4221.4		49.28	358.143
49.3	4278.2		49.3	334.857
49.32	4324.4		49.32	255.714
49.34	4309.4		49.34	283.143
49.36	4322		49.36	286.857
49.38	4347.4		49.38	264
49.4	4322.8		49.4	230
49.42	4286.4		49.42	249.286
49.44	4278.4		49.44	223.857
49.46	4273.4		49.46	242.571
49.48	4239		49.48	266.857
49.5	4238.6		49.5	289.857
49.52	4237.2		49.52	313.143
49.54	4214.8		49.54	302.571
49.56	4194.4		49.56	294
49.58	4193.8		49.58	318.714
49.6	4183.2		49.6	336.286
49.62	4157.4		49.62	313.286
49.64	4156.2		49.64	266.143
49.66	4203.8		49.66	243.714
49.68	4237.2		49.68	259.143
49.7	4200.4		49.7	257.571
49.72	4219.4		49.72	236.143
49.74	4190.2		49.74	200.429
49.76	4215.4		49.76	183.286
49.78	4210.8		49.78	194.714
49.8	4234.2		49.8	199.286
49.82	4219.8		49.82	177.286
49.84	4219.8		49.84	176.571
49.86	4180		49.86	199.286
49.88	4158.8		49.88	199
49.9	4162.8		49.9	217.571
49.92	4163.6		49.92	182.286
49.94	4199		49.94	218
[truncated: 993 more rows]

## Sheet: Figure 4
Figure 4a																	Figure 4d
	Pt2Ag1/CoP		Pt2Rh1/CoP		Pt2Au1/CoP		Pt/CoP		Pt2Pd1/CoP		Pt2Ir1/CoP		Pt/C					IT		Before 50000 cycles			After 50000 cycles				Faraday efficiency
0.322	2.0544	0.331	0.56136	0.331	0.33254	0.381	5.71797	0.391	7.45565	0.379	9.77907	0.364	3.31995				0.04898	-15.4488		0.379	9.77907		0.376	17.1949			0	0
0.31	1.90715	0.319	0.27518	0.319	0.23485	0.369	5.52315	0.379	6.68889	0.367	9.07931	0.363	3.46535				0.04898	-15.4319		0.367	9.07931		0.364	16.0379			10	0.15
0.298	1.87116	0.307	0.14228	0.307	0.20274	0.357	5.47554	0.367	6.26288	0.355	8.57393	0.362	3.53805				0.04898	-15.3981		0.355	8.57393		0.352	15.0647			20	0.3
0.286	1.84772	0.295	0.04411	0.295	0.17063	0.345	5.44453	0.355	5.91478	0.343	7.79642	0.361	3.58651				0.04898	-15.415		0.343	7.79642		0.34	14.1562			30	0.45
0.274	1.75956	0.283	-0.03017	0.283	0.13824	0.333	5.3279	0.343	5.62298	0.331	7.39471	0.36	3.61075				0.04898	-15.4319		0.331	7.39471		0.328	13.274			40	0.63347
0.262	1.70106	0.271	-0.08776	0.271	0.10246	0.321	5.2505	0.331	5.36903	0.319	6.85045	0.359	3.65921				0.04898	-15.4488		0.319	6.85045		0.316	12.4268			50	0.75
0.25	1.65723	0.259	-0.14715	0.259	0.0634	0.309	5.19252	0.319	5.14979	0.307	6.30619	0.358	3.70768				0.10437	-15.4656		0.307	6.30619		0.304	11.5831			60	0.95941
0.238	1.57725	0.247	-0.20086	0.247	0.03034	0.297	5.0867	0.307	4.94569	0.295	5.78785	0.357	3.73191				0.10437	-15.4656		0.295	5.78785		0.292	10.7587			70	1.00861
0.226	1.52235	0.235	-0.25357	0.235	-0.00613	0.285	5.01407	0.295	4.74671	0.283	5.26952	0.356	3.75615				0.10437	-15.4825		0.283	5.26952		0.28	9.93248			80	1.22609
0.214	1.4379	0.223	-0.31104	0.223	-0.04164	0.273	4.90234	0.283	4.5691	0.271	4.76413	0.355	3.75615				0.10437	-15.4825		0.271	4.76413		0.268	9.12204			90	1.30182
0.202	1.35555	0.211	-0.37337	0.211	-0.08437	0.261	4.79339	0.271	4.38503	0.259	4.27171	0.354	3.78038				0.10437	-15.4825		0.259	4.27171		0.256	8.32385			100	1.5
0.19	1.2672	0.199	-0.4277	0.199	-0.12886	0.249	4.67651	0.259	4.18538	0.247	3.80521	0.353	3.78038				0.10437	-15.4825		0.247	3.80521		0.244	7.55541			110	1.77592
0.178	1.16595	0.187	-0.48978	0.187	-0.17445	0.237	4.54255	0.247	3.99998	0.235	3.1832	0.352	3.78038				0.15976	-15.4825		0.235	3.1832		0.232	6.79748			120	1.74958
0.166	1.05465	0.175	-0.55412	0.175	-0.22466	0.225	4.3953	0.235	3.80589	0.223	2.78149	0.351	3.80461				0.15976	-15.4825		0.223	2.78149		0.22	6.08857			130	1.96687
0.154	0.9318	0.163	-0.62582	0.163	-0.278	0.213	4.23277	0.223	3.59422	0.211	2.41865	0.35	3.80461				0.15976	-15.4994		0.211	2.41865		0.208	5.40415			140	2.07223
0.142	0.8043	0.151	-0.69889	0.151	-0.33025	0.201	4.06409	0.211	3.38144	0.199	2.08173	0.349	3.80461				0.15976	-15.4994		0.199	2.08173		0.196	4.75474			150	2.30928
0.13	0.64995	0.139	-0.77384	0.139	-0.38209	0.189	3.85988	0.199	3.12971	0.187	1.61522	0.348	3.80461				0.15976	-15.4994		0.187	1.61522		0.184	4.1456			160	2.4
0.118	0.50715	0.127	-0.85604	0.127	-0.43679	0.177	3.67096	0.187	2.89512	0.175	1.20055	0.347	3.80461				0.15976	-15.4994		0.175	1.20055		0.172	3.58548			170	2.55949
0.106	0.3411	0.115	-0.95259	0.115	-0.49285	0.165	3.45128	0.175	2.63093	0.163	0.99322	0.346	3.78038				0.15976	-15.4994		0.163	0.99322		0.16	3.06035			180	2.7
0.094	0.1695	0.103	-1.03653	0.103	-0.55993	0.153	3.22425	0.163	2.3556	0.151	0.66926	0.345	3.78038				0.21515	-15.4994		0.151	0.66926		0.148	2.58774			190	2.9019
0.082	-0.024	0.091	-1.13596	0.091	-0.62729	0.141	2.96825	0.151	2.03665	0.139	0.39713	0.344	3.78038				0.21515	-15.5162		0.139	0.39713		0.136	2.16764			200	3.10932
0.07	-0.2235	0.079	-1.24114	0.079	-0.6873	0.129	2.70431	0.139	1.72594	0.127	0.31938	0.343	3.78038				0.21515	-15.5162		0.127	0.31938		0.124	1.76504			210	3.08525
0.058	-0.4455	0.067	-1.34657	0.067	-0.76186	0.117	2.4106	0.127	1.38607	0.115	-0.04346	0.342	3.75615				0.21515	-15.5162		0.115	-0.04346		0.112	0.44905			220	3.31015
0.046	-0.675	0.055	-1.46149	0.055	-0.83806	0.105	2.10698	0.115	1.03263	0.103	-0.31559	0.341	3.75615				0.21515	-15.5162		0.103	-0.31559		0.1	0.18591			230	3.40615
0.034	-0.924	0.043	-1.5864	0.043	-0.93467	0.093	1.77755	0.103	0.6478	0.091	-0.4063	0.34	3.73191				0.21515	-15.5162		0.091	-0.4063		0.088	-0.06175			240	3.58671
0.022	-1.191	0.031	-1.71131	0.031	-1.02176	0.081	1.42431	0.091	0.25518	0.079	-0.67843	0.339	3.73191				0.27055	-15.5331		0.079	-0.67843		0.076	-0.49514			250	3.85339
0.01	-1.4685	0.019	-1.85247	0.019	-1.13334	0.069	1.05717	0.079	-0.17105	0.067	-0.78778	0.338	3.70768				0.27055	-15.5331		0.067	-0.78778		0.064	-0.75828			260	3.89948
-0.002	-1.761	0.007	-1.92345	0.007	-1.26532	0.057	0.6702	0.067	-0.60574	0.055	-0.96467	0.337	3.68345				0.27055	-15.5331		0.055	-0.96467		0.052	-0.92854			270	3.99262
-0.014	-2.0715	-0.005	-2.08351	-0.005	-1.42725	0.045	0.25941	0.055	-1.09429	0.043	-1.49534	0.336	3.63498				0.27055	-15.55		0.043	-1.49534		0.04	-1.43933			280	4.11066
-0.026	-2.388	-0.017	-2.19745	-0.017	-1.66265	0.033	-0.15932	0.043	-1.60621	0.031	-2.21897	0.335	3.61075				0.27055	-15.55		0.031	-2.21897		0.028	-2.13586			290	4.36699
-0.038	-2.7195	-0.029	-2.39814	-0.029	-2.02868	0.021	-0.5979	0.031	-1.85377	0.019	-4.14691	0.334	3.58651				0.27055	-15.55		0.019	-4.14691		0.016	-4.1945			300	4.36516
-0.05	-3.063	-0.041	-2.59884	-0.041	-2.60562	0.009	-1.05235	0.019	-2.25475	0.007	-8.51073	0.333	3.53805				0.32594	-15.55		0.007	-8.51073		0.004	-8.74518			310	4.65
-0.062	-3.4155	-0.053	-2.94362	-0.053	-3.46967	-0.003	-1.51871	0.007	-2.51421	-0.005	-17.3027	0.332	3.51381				0.32594	-15.55		-0.005	-17.3027		-0.008	-16.6547
-0.074	-3.798	-0.065	-3.77213	-0.065	-4.69838	-0.015	-2.02475	-0.005	-3.03313	-0.017	-29.2853	0.331	3.48958				0.32594	-15.5669		-0.017	-29.2853		-0.02	-27.3968
-0.086	-4.224	-0.077	-4.88367	-0.077	-6.37886	-0.027	-2.56068	-0.017	-3.55205	-0.029	-42.2845	0.33	3.46535				0.32594	-15.5669		-0.029	-42.2845		-0.032	-39.1096
-0.098	-4.7205	-0.089	-6.5492	-0.089	-8.69886	-0.039	-3.2065	-0.029	-4.21249	-0.041	-54.3872	0.329	3.44111				0.32594	-15.5669		-0.041	-54.3872		-0.044	-51.5392
-0.11	-5.38026	-0.101	-8.18681	-0.101	-11.8122	-0.051	-4.11046	-0.041	-4.87293	-0.053	-68.9232	0.328	3.41688				0.32594	-15.55		-0.053	-68.9232		-0.056	-64.2358
-0.122	-6.35591	-0.113	-10.3206	-0.113	-15.6153	-0.063	-5.29323	-0.053	-6.57121	-0.065	-84.3558	0.327	3.39265				0.38133	-15.55		-0.065	-84.3558		-0.068	-77.9097
-0.134	-7.68342	-0.125	-14.167	-0.125	-19.9832	-0.075	-6.98204	-0.065	-8.67046	-0.077	-99.2761	0.326	3.36841				0.38133	-15.55		-0.077	-99.2761		-0.08	-91.554
-0.146	-9.55627	-0.137	-18.8531	-0.137	-24.9362	-0.087	-9.3813	-0.077	-13.3879	-0.089	-113.684	0.325	3.31995				0.38133	-15.55		-0.089	-113.684		-0.092	-107.027
-0.158	-12.0641	-0.149	-23.5766	-0.149	-30.2021	-0.099	-12.6855	-0.089	-20.0631	-0.101	-128.668	0.324	3.29571				0.38133	-15.5669		-0.101	-128.668		-0.104	-119.024
-0.17	-15.3336	-0.161	-29.9448	-0.161	-35.7674	-0.111	-17.0434	-0.101	-28.578	-0.113	-146.827	0.323	3.27148				0.38133	-15.5669		-0.113	-146.827		-0.116	-134.312
-0.182	-19.275	-0.173	-36.6346	-0.173	-41.6592	-0.123	-22.5008	-0.113	-40.1358	-0.125	-163.384	0.322	3.27148				0.38133	-15.5669		-0.125	-163.384		-0.128	-149.439
-0.194	-24.135	-0.185	-43.7153	-0.185	-47.7552	-0.135	-30.7749	-0.125	-57.5667	-0.137	-180.166	0.321	3.24725				0.38133	-15.5838		-0.137	-180.166		-0.14	-163.313
-0.206	-29.775	-0.197	-51.3302	-0.197	-54.1777	-0.147	-39.393	-0.137	-76.2614	-0.149	-196.328	0.32	3.22301				0.43672	-15.5838		-0.149	-196.328		-0.152	-183.331
-0.218	-36	-0.209	-57.9988	-0.209	-60.7227	-0.159	-48.3398	-0.149	-92.6549	-0.161	-211.927	0.319	3.19878				0.43672	-15.5838		-0.161	-211.927		-0.164	-198.363
-0.23	-42.765	-0.221	-64.9655	-0.221	-67.1997	-0.171	-57.25	-0.161	-110.625	-0.173	-227.414	0.318	3.17455				0.43672	-15.5838		-0.173	-227.414		-0.176	-212.544
-0.242	-50.04	-0.233	-72.4547	-0.233	-74.1801	-0.183	-67.5844	-0.173	-127.859	-0.185	-244.871	0.317	3.15032				0.43672	-15.5838		-0.185	-244.871		-0.188	-232.893
-0.254	-57.66	-0.245	-79.7117	-0.245	-80.9972	-0.195	-77.3345	-0.185	-145.093	-0.197	-260.865	0.316	3.12608				0.43672	-15.5838		-0.197	-260.865		-0.2	-246.864
-0.266	-65.88	-0.257	-87.3751	-0.257	-88.0185	-0.207	-87.6323	-0.197	-166.088	-0.209	-279.223	0.315	3.10185				0.43672	-15.5838		-0.209	-279.223		-0.212	-264.543
-0.278	-74.235	-0.269	-97.0704	-0.269	-94.7267	-0.219	-98.0763	-0.209	-183.805			0.314	3.07762				0.49211	-15.5838					--	--
-0.29	-82.635	-0.281	-105.372	-0.281	-102.197	-0.231	-109.652	-0.221	-203.265			0.313	3.02915				0.49211	-15.5838					--	--
-0.302	-91.605	-0.293	-113.77	-0.293	-109.803	-0.243	-121.046	-0.233	-218.804			0.312	3.00492				0.49211	-15.5838					--	--
-0.314	-100.815	-0.305	-123.494	-0.305	-117.655	-0.255	-133.145	-0.245	-239.281			0.311	2.98068				0.49211	-15.5838					--	--
-0.326	-110.415	-0.317	-134.289	-0.317	-125.356	-0.267	-145.641	-0.257	-259.032			0.31	2.95645				0.49211	-15.6006					--	--
-0.338	-119.415	-0.329	-144.441	-0.329	-134.446	-0.279	-157.551	-0.269	-277.33			0.309	2.93222				0.49211	-15.6006					--	--
-0.35	-129.21	-0.341	-155.023	-0.341	-143.522	-0.291	-170.503	-0.281	-296.645			0.308	2.90798				0.5475	-15.6006					--	--
-0.362	-139.05	-0.353	-165.818	-0.353	-152.094	-0.303	-183.52	-0.293	-315.524			0.307	2.88375				0.5475	-15.6006					--	--
-0.374	-148.35	-0.365	-176.757	-0.365	-162.98	-0.315	-195.821	-0.305	-333.677			0.306	2.85952				0.5475	-15.6006					--	--
-0.386	-158.4	-0.377	-187.91	-0.377	-175.77	-0.327	-209.944	-0.317	-352.556			0.305	2.83528				0.5475	-15.6006					--	--
-0.398	-168.45	-0.389	-200.207	-0.389	-188.017	-0.339	-223.222	-0.329	-373.953			0.304	2.78682				0.5475	-15.6006					--	--
-0.41	-177.3	-0.401	-211.003	-0.401	-198.358	-0.351	-234.937	-0.341	-394.381			0.303	2.76258				0.5475	-15.6006					--	--
-0.422	-188.4	-0.413	-221.012	-0.413	-207.747	-0.363	-249.646	-0.353	-414.132			0.302	2.73835				0.60289	-15.6006					--	--
-0.434	-196.65	-0.425	-232.165	-0.425	-217.136			-0.365	-435.625			0.301	2.68988				0.60289	-15.6006					--	--
-0.446	-208.35	-0.437	-243.39	-0.437	-228.838			-0.377	-455.376			0.3	2.66565				0.60289	-15.6006					--	--
-0.458	-219.9	-0.449	-254.9	-0.449	-237.682			-0.389	-476.288			0.299	2.61718				0.60289	-15.6006					--	--
-0.47	-228.45	-0.461	-267.412	-0.461	-246.663			-0.401	-496.619			0.298	2.59295				0.60289	-15.6006					--	--
-0.482	-235.2	-0.468	-274.561	-0.468	-253.331			-0.413	-516.158			0.297	2.56872				0.60289	-15.6006					--	--
									-285.941			0.296	2.54449				0.60289	-15.6006					--	--
												0.295	2.52025				0.65828	-15.6006					--	--
												0.294	2.47179				0.65828	-15.6006					--	--
												0.293	2.44755				0.65828	-15.6006					--	--
												0.292	2.42332				0.65828	-15.6006					--	--
												0.291	2.39909				0.65828	-15.6006					--	--
												0.29	2.37485				0.65828	-15.6006					--	--
												0.289	2.32639				0.71367	-15.6175					--	--
												0.288	2.30215				0.71367	-15.6175					--	--
												0.287	2.27792				0.71367	-15.6344					--	--
												0.286	2.25369				0.71367	-15.6344					--	--
												0.285	2.22945				0.71367	-15.6344					--	--
												0.284	2.18099				0.71367	-15.6344					--	--
												0.283	2.15675				0.76906	-15.6344					--	--
												0.282	2.13252				0.76906	-15.6344					--	--
												0.281	2.08405				0.76906	-15.6344					--	--
												0.28	2.05982				0.76906	-15.6344					--	--
												0.279	2.05982				0.76906	-15.6681					--	--
												0.278	2.03559				0.76906	-15.7019					--	--
												0.277	2.01136				0.82445	-15.6681					--	--
												0.276	1.98712				0.82445	-15.6344					--	--
												0.275	1.96289				0.82445	-15.6344					--	--
												0.274	1.91442				0.82445	-15.6006					--	--
												0.273	1.89019				0.82445	-15.6006					--	--
												0.272	1.86596				0.82445	-15.6006					--	--
												0.271	1.84172				0.82445	-15.6006					--	--
												0.27	1.81749				0.87985	-15.6006					--	--
												0.269	1.79326				0.87985	-15.6006					--	--
												0.268	1.74479				0.87985	-15.6006					--	--
												0.267	1.72056				0.87985	-15.6006					--	--
												0.266	1.69632				0.87985	-15.6006					--	--
												0.265	1.67209				0.87985	-15.6006					--	--
												0.264	1.64786				0.93524	-15.6006					--	--
												0.263	1.62362				0.93524	-15.6006					--	--
												0.262	1.59939				0.93524	-15.6006					--	--
												0.261	1.57516				0.93524	-15.6006					--	--
												0.26	1.55092				0.93524	-15.6006					--	--
												0.259	1.52669				0.93524	-15.6006					--	--
												0.258	1.50246				0.99063	-15.6006					--	--
												0.257	1.47822				0.99063	-15.6006					--	--
												0.256	1.42976				0.99063	-15.5838					--	--
												0.255	1.40553				0.99063	-15.5838					--	--
												0.254	1.38129				0.99063	-15.5838					--	--
												0.253	1.35706				0.99063	-15.5838					--	--
												0.252	1.33283				1.04602	-15.5838					--	--
												0.251	1.30859				1.04602	-15.5669					--	--
												0.25	1.28436				1.04602	-15.5669					--	--
												0.249	1.26013				1.04602	-15.5669					--	--
												0.248	1.23589				1.04602	-15.5669					--	--
												0.247	1.21166				1.04602	-15.5669					--	--
												0.246	1.16319				1.04602	-15.5669					--	--
												0.245	1.13896				1.10141	-15.5669					--	--
												0.244	1.11473				1.10141	-15.5669					--	--
												0.243	1.09049				1.10141	-15.5669					--	--
												0.242	1.06626				1.10141	-15.5669					--	--
												0.241	1.04203				1.10141	-15.5669					--	--
												0.24	1.01779				1.10141	-15.5669					--	--
												0.239	0.99356				1.1568	-15.5669					--	--
												0.238	0.96933				1.1568	-15.55					--	--
												0.237	0.94509				1.1568	-15.55					--	--
												0.236	0.92086				1.1568	-15.5669					--	--
												0.235	0.89663				1.1568	-15.5669					--	--
												0.234	0.87239				1.1568	-15.55					--	--
												0.233	0.84816				1.21219	-15.55					--	--
												0.232	0.82393				1.21219	-15.55					--	--
												0.231	0.7997				1.21219	-15.5669					--	--
												0.23	0.77546				1.21219	-15.5669					--	--
												0.229	0.75123				1.21219	-15.55					--	--
												0.228	0.727				1.21219	-15.55					--	--
												0.227	0.70276				1.26758	-15.55					--	--
												0.226	0.6543				1.26758	-15.5331					--	--
												0.225	0.60583				1.26758	-15.5331					--	--
												0.224	0.5816				1.26758	-15.55					--	--
												0.223	0.55736				1.26758	-15.55					--	--
												0.222	0.53313				1.26758	-15.5331					--	--
												0.221	0.5089				1.26758	-15.55					--	--
												0.22	0.48466				1.32297	-15.5331					--	--
												0.219	0.46043				1.32297	-15.5331					--	--
												0.218	0.41196				1.32297	-15.5331					--	--
												0.217	0.3635				1.32297	-15.5669					--	--
												0.216	0.33926				1.32297	-15.5838					--	--
												0.215	0.31503				1.32297	-15.5838					--	--
												0.214	0.31503				1.37836	-15.5669					--	--
												0.213	0.2908				1.37836	-15.5669					--	--
												0.212	0.26657				1.37836	-15.5669					--	--
												0.211	0.24233				1.37836	-15.5669					--	--
												0.21	0.2181				1.37836	-15.5669					--	--
												0.209	0.12117				1.37836	-15.5838					--	--
												0.208	0.0727				1.43375	-15.5838					--	--
												0.207	0.04847				1.43375	-15.5838					--	--
												0.206	0.02423				1.43375	-15.5838					--	--
												0.205	0				1.43375	-15.5838					--	--
												0.204	0				1.43375	-15.5838					--	--
												0.203	-0.02423				1.43375	-15.5838					--	--
												0.202	-0.04847				1.48915	-15.5838					--	--
												0.201	-0.04847				1.48915	-15.5838					--	--
												0.2	-0.0727				1.48915	-15.6175					--	--
												0.199	-0.09693				1.48915	-15.6175					--	--
												0.198	-0.09693				1.48915	-15.6006					--	--
												0.197	-0.12117				1.48915	-15.6006					--	--
												0.196	-0.1454				1.48915	-15.6006					--	--
												0.195	-0.1454				1.54454	-15.6006					--	--
												0.194	-0.16963				1.54454	-15.6006					--	--
												0.193	-0.19387				1.54454	-15.5838					--	--
												0.192	-0.19387				1.54454	-15.5838					--	--
												0.191	-0.2181				1.54454	-15.6006					--	--
												0.19	-0.24233				1.54454	-15.6006					--	--
												0.189	-0.24233				1.59993	-15.6006					--	--
												0.188	-0.26657				1.59993	-15.5838					--	--
												0.187	-0.26657				1.59993	-15.5838					--	--
												0.186	-0.2908				1.59993	-15.5838					--	--
												0.185	-0.2908				1.59993	-15.5838					--	--
												0.184	-0.31503				1.59993	-15.5838					--	--
												0.183	-0.31503				1.65532	-15.5838					--	--
												0.182	-0.31503				1.65532	-15.6006					--	--
												0.181	-0.33926				1.65532	-15.6006					--	--
												0.18	-0.33926				1.65532	-15.6006					--	--
												0.179	-0.3635				1.65532	-15.6006					--	--
												0.178	-0.3635				1.65532	-15.6006					--	--
												0.177	-0.38773				1.71071	-15.6006					--	--
												0.176	-0.38773				1.71071	-15.6006					--	--
												0.175	-0.41196				1.71071	-15.5838					--	--
												0.174	-0.41196				1.71071	-15.5838					--	--
												0.173	-0.4362				1.71071	-15.6006					--	--
												0.172	-0.4362				1.71071	-15.5838					--	--
												0.171	-0.4362				1.71071	-15.5838					--	--
												0.17	-0.46043				1.7661	-15.5838					--	--
												0.169	-0.46043				1.7661	-15.6006					--	--
												0.168	-0.48466				1.7661	-15.6006					--	--
												0.167	-0.48466				1.7661	-15.6006					--	--
												0.166	-0.48466				1.7661	-15.6006					--	--
												0.165	-0.5089				1.7661	-15.6006					--	--
												0.164	-0.5089				1.82149	-15.6006					--	--
												0.163	-0.5089				1.82149	-15.6006					--	--
												0.162	-0.53313				1.82149	-15.6006					--	--
												0.161	-0.53313				1.82149	-15.6006					--	--
												0.16	-0.55736				1.82149	-15.6006					--	--
												0.159	-0.55736				1.82149	-15.6006					--	--
												0.158	-0.55736				1.87688	-15.6006					--	--
												0.157	-0.55736				1.87688	-15.6006					--	--
												0.156	-0.5816				1.87688	-15.6006					--	--
												0.155	-0.5816				1.87688	-15.6006					--	--
												0.154	-0.5816				1.87688	-15.6175					--	--
												0.153	-0.5816				1.87688	-15.6175					--	--
												0.152	-0.60583				1.93227	-15.6175					--	--
												0.151	-0.60583				1.93227	-15.6175					--	--
												0.15	-0.60583				1.93227	-15.6175					--	--
												0.149	-0.60583				1.93227	-15.6344					--	--
												0.148	-0.60583				1.93227	-15.6175					--	--
												0.147	-0.63006				1.93227	-15.6175					--	--
												0.146	-0.63006				1.93227	-15.6344					--	--
												0.145	-0.63006				1.98766	-15.6344					--	--
												0.144	-0.6543				1.98766	-15.6344					--	--
												0.143	-0.6543				1.98766	-15.6344					--	--
												0.142	-0.6543				1.98766	-15.6344					--	--
												0.141	-0.6543				1.98766	-15.6512					--	--
												0.14	-0.6543				1.98766	-15.6512					--	--
												0.139	-0.6543				2.04305	-15.6344					--	--
												0.138	-0.6543				2.04305	-15.6344					--	--
												0.137	-0.67853				2.04305	-15.6344					--	--
												0.136	-0.67853				2.04305	-15.6344					--	--
												0.135	-0.67853				2.04305	-15.6344					--	--
												0.134	-0.67853				2.04305	-15.6681					--	--
												0.133	-0.67853				2.09845	-15.7019					--	--
												0.132	-0.67853				2.09845	-15.6512					--	--
												0.131	-0.67853				2.09845	-15.6344					--	--
												0.13	-0.70276				2.09845	-15.6344					--	--
												0.129	-0.70276				2.09845	-15.6344					--	--
												0.128	-0.70276				2.09845	-15.6344					--	--
												0.127	-0.75123				2.15384	-15.6344					--	--
												0.126	-0.75123				2.15384	-15.6344					--	--
												0.125	-0.75123				2.15384	-15.6344					--	--
												0.124	-0.75123				2.15384	-15.7188					--	--
												0.123	-0.75123				2.15384	-15.685					--	--
												0.122	-0.75123				2.15384	-15.6512					--	--
												0.121	-0.75123				2.15384	-15.6512					--	--
												0.12	-0.75123				2.20923	-15.6512					--	--
												0.119	-0.75123				2.20923	-15.6512					--	--
												0.118	-0.75123				2.20923	-15.6681					--	--
												0.117	-0.75123				2.20923	-15.6512					--	--
												0.116	-0.727				2.20923	-15.6681					--	--
												0.115	-0.727				2.20923	-15.6681					--	--
												0.114	-0.727				2.26462	-15.685					--	--
												0.113	-0.727				2.26462	-15.685					--	--
												0.112	-0.727				2.26462	-15.685					--	--
												0.111	-0.727				2.26462	-15.685					--	--
												0.11	-0.727				2.26462	-15.7019					--	--
												0.109	-0.727				2.26462	-15.7019					--	--
												0.108	-0.70276				2.32001	-15.685					--	--
												0.107	-0.70276				2.32001	-15.685					--	--
												0.106	-0.70276				2.32001	-15.7019					--	--
												0.105	-0.70276				2.32001	-15.7019					--	--
												0.104	-0.70276				2.32001	-15.7019					--	--
												0.103	-0.67853				2.32001	-15.7019					--	--
												0.102	-0.67853				2.3754	-15.7019					--	--
												0.101	-0.67853				2.3754	-15.7019					--	--
												0.1	-0.67853				2.3754	-15.7188					--	--
												0.099	-0.67853				2.3754	-15.7188					--	--
												0.098	-0.6543				2.3754	-15.7188					--	--
												0.097	-0.6543				2.3754	-15.7188					--	--
												0.096	-0.6543				2.3754	-15.7188					--	--
												0.095	-0.6543				2.43079	-15.7188					--	--
												0.094	-0.6543				2.43079	-15.7188					--	--
												0.093	-0.63006				2.43079	-15.7188					--	--
												0.092	-0.63006				2.43079	-15.7188					--	--
												0.091	-0.63006				2.43079	-15.7188					--	--
												0.09	-0.63006				2.43079	-15.7356					--	--
												0.089	-0.60583				2.48618	-15.7356					--	--
												0.088	-0.60583				2.48618	-15.7356					--	--
												0.087	-0.60583				2.48618	-15.7356					--	--
												0.086	-0.60583				2.48618	-15.7356					--	--
												0.085	-0.5816				2.48618	-15.7356					--	--
												0.084	-0.5816				2.48618	-15.7356					--	--
												0.083	-0.5816				2.54157	-15.7356					--	--
												0.082	-0.5816				2.54157	-15.7356					--	--
												0.081	-0.5816				2.54157	-15.7356					--	--
												0.08	-0.5816				2.54157	-15.7356					--	--
												0.079	-0.5816				2.54157	-15.7356					--	--
												0.078	-0.5816				2.54157	-15.7863					--	--
												0.077	-0.55736				2.59696	-15.7694					--	--
												0.076	-0.55736				2.59696	-15.7694					--	--
												0.075	-0.55736				2.59696	-15.7694					--	--
												0.074	-0.55736				2.59696	-15.7525					--	--
												0.073	-0.53313				2.59696	-15.7525					--	--
												0.072	-0.53313				2.59696	-15.7525					--	--
												0.071	-0.53313				2.59696	-15.7525					--	--
												0.07	-0.53313				2.65235	-15.7356					--	--
												0.069	-0.53313				2.65235	-15.7356					--	--
												0.068	-0.53313				2.65235	-15.7356					--	--
												0.067	-0.53313				2.65235	-15.7356					--	--
												0.066	-0.5089				2.65235	-15.7356					--	--
												0.065	-0.5089				2.65235	-15.7356					--	--
												0.064	-0.5089				2.70775	-15.7356					--	--
												0.063	-0.48466				2.70775	-15.7356					--	--
												0.062	-0.48466				2.70775	-15.7356					--	--
												0.061	-0.48466				2.70775	-15.7356					--	--
												0.06	-0.48466				2.70775	-15.7356					--	--
												0.059	-0.46043				2.70775	-15.7356					--	--
												0.058	-0.46043				2.76314	-15.7356					--	--
												0.057	-0.4362				2.76314	-15.7356					--	--
												0.056	-0.4362				2.76314	-15.7356					--	--
												0.055	-0.4362				2.76314	-15.7356					--	--
												0.054	-0.4362				2.76314	-15.7188					--	--
												0.053	-0.4362				2.76314	-15.7356					--	--
												0.052	-0.41196				2.81853	-15.7356					--	--
												0.051	-0.41196				2.81853	-15.7188					--	--
												0.05	-0.41196				2.81853	-15.7019					--	--
												0.049	-0.41196				2.81853	-15.7019					--	--
												0.048	-0.41196				2.81853	-15.685					--	--
												0.047	-0.41196				2.81853	-15.685					--	--
												0.046	-0.41196				2.81853	-15.685					--	--
												0.045	-0.41196				2.87392	-15.6681					--	--
												0.044	-0.38773				2.87392	-15.6681					--	--
												0.043	-0.38773				2.87392	-15.6681					--	--
												0.042	-0.38773				2.87392	-15.6512					--	--
												0.041	-0.38773				2.87392	-15.6681					--	--
												0.04	-0.38773				2.87392	-15.7019					--	--
												0.039	-0.38773				2.92931	-15.7019					--	--
												0.038	-0.38773				2.92931	-15.685					--	--
												0.037	-0.38773				2.92931	-15.6681					--	--
												0.036	-0.38773				2.92931	-15.6681					--	--
												0.035	-0.38773				2.92931	-15.6681					--	--
												0.034	-0.38773				2.92931	-15.6681					--	--
												0.033	-0.38773				2.9847	-15.6681					--	--
												0.032	-0.41196				2.9847	-15.6681					--	--
												0.031	-0.41196				2.9847	-15.6681					--	--
												0.03	-0.41196				2.9847	-15.6681					--	--
												0.029	-0.41196				2.9847	-15.6681					--	--
												0.028	-0.4362				2.9847	-15.6681					--	--
												0.027	-0.4362				3.04009	-15.685					--	--
												0.026	-0.4362				3.04009	-15.685					--	--
												0.025	-0.46043				3.04009	-15.685					--	--
												0.024	-0.46043				3.04009	-15.685					--	--
												0.023	-0.48466				3.04009	-15.7019					--	--
												0.022	-0.5089				3.04009	-15.7019					--	--
												0.021	-0.5089				3.04009	-15.7019					--	--
												0.02	-0.53313				3.09548	-15.7019					--	--
												0.019	-0.55736				3.09548	-15.7019					--	--
												0.018	-0.5816				3.09548	-15.7019					--	--
												0.017	-0.60583				3.09548	-15.685					--	--
												0.016	-0.63006				3.09548	-15.6681					--	--
												0.015	-0.67853				3.09548	-15.6681					--	--
												0.014	-0.70276				3.15087	-15.6681					--	--
												0.013	-0.75123				3.15087	-15.6681					--	--
												0.012	-0.7997				3.15087	-15.6681					--	--
												0.011	-0.84816				3.15087	-15.6681					--	--
												0.01	-0.89663				3.15087	-15.6681					--	--
												0.009	-0.94509				3.15087	-15.6681					--	--
												0.008	-0.99356				3.20626	-15.685					--	--
												0.007	-1.06626				3.20626	-15.6681					--	--
												0.006	-1.13896				3.20626	-15.685					--	--
												0.005	-1.21166				3.20626	-15.685					--	--
												0.004	-1.28436				3.20626	-15.6512					--	--
												0.003	-1.38129				3.20626	-15.6512					--	--
												0.002	-1.47822				3.26165	-15.6006					--	--
												0.001	-1.55092				3.26165	-15.6175					--	--
												1.30104e-17	-1.64786				3.26165	-15.6175					--	--
												-0.001	-1.76902				3.26165	-15.6344					--	--
												-0.002	-1.89019				3.26165	-15.7188					--	--
												-0.003	-2.03559				3.26165	-15.7356					--	--
												-0.004	-2.15675				3.26165	-15.7188					--	--
												-0.005	-2.30215				3.31704	-15.7019					--	--
												-0.006	-2.47179				3.31704	-15.6681					--	--
												-0.007	-2.64142				3.31704	-15.6512					--	--
												-0.008	-2.81105				3.31704	-15.685					--	--
												-0.009	-2.98068				3.31704	-15.7188					--	--
												-0.01	-3.17455				3.31704	-15.7356					--	--
												-0.011	-3.39265				3.37244	-15.7356					--	--
												-0.012	-3.58651				3.37244	-15.6512					--	--
												-0.013	-3.82884				3.37244	-15.6175					--	--
												-0.014	-4.07118				3.37244	-15.6512					--	--
												-0.015	-4.31351				3.37244	-15.6512					--	--
												-0.016	-4.58007				3.37244	-15.6512					--	--
												-0.017	-4.84664				3.42783	-15.6512					--	--
												-0.018	-5.13744				3.42783	-15.6681					--	--
												-0.019	-5.42824				3.42783	-15.6681					--	--
												-0.02	-5.7675				3.42783	-15.6681					--	--
												-0.021	-6.08253				3.42783	-15.6681					--	--
												-0.022	-6.44603				3.42783	-15.6512					--	--
												-0.023	-6.80953				3.48322	-15.6512					--	--
												-0.024	-7.17303				3.48322	-15.6681					--	--
												-0.025	-7.56076				3.48322	-15.685					--	--
												-0.026	-7.97272				3.48322	-15.6681					--	--
												-0.027	-8.38469				3.48322	-15.6512					--	--
												-0.028	-8.82088				3.48322	-15.6512					--	--
												-0.029	-9.28131				3.48322	-15.6512					--	--
												-0.03	-9.74174				3.53861	-15.6344					--	--
												-0.031	-10.2264				3.53861	-15.6512					--	--
												-0.032	-10.7111				3.53861	-15.6344					--	--
												-0.033	-11.22				3.53861	-15.6344					--	--
												-0.034	-11.7531				3.53861	-15.6344					--	--
												-0.035	-12.2862				3.53861	-15.6344					--	--
												-0.036	-12.8436				3.594	-15.6175					--	--
												-0.037	-13.401				3.594	-15.6344					--	--
												-0.038	-13.9825				3.594	-15.6175					--	--
												-0.039	-14.5884				3.594	-15.6344					--	--
												-0.04	-15.1942				3.594	-15.6344					--	--
												-0.041	-15.8				3.594	-15.6344					--	--
												-0.042	-16.4543				3.64939	-15.6344					--	--
												-0.043	-17.1086				3.64939	-15.6344					--	--
												-0.044	-17.8114				3.64939	-15.6512					--	--
												-0.045	-18.4899				3.64939	-15.6344					--	--
												-0.046	-19.1927				3.64939	-15.6344					--	--
												-0.047	-19.9197				3.64939	-15.6344					--	--
												-0.048	-20.6709				3.70478	-15.6344					--	--
												-0.049	-21.4221				3.70478	-15.6512					--	--
												-0.05	-22.1734				3.70478	-15.6512					--	--
												-0.051	-22.9488				3.70478	-15.6512					--	--
												-0.052	-23.7243				3.70478	-15.6512					--	--
												-0.053	-24.524				3.70478	-15.6512					--	--
												-0.054	-25.3479				3.70478	-15.6512					--	--
												-0.055	-26.1718				3.76017	-15.6512					--	--
												-0.056	-26.9958				3.76017	-15.6512					--	--
												-0.057	-27.8439				3.76017	-15.6512					--	--
												-0.058	-28.6921				3.76017	-15.6512					--	--
												-0.059	-29.5645				3.76017	-15.7019					--	--
												-0.06	-30.4369				3.76017	-15.7525					--	--
												-0.061	-31.3093				3.81556	-15.82					--	--
												-0.062	-32.2059				3.81556	-15.8537					--	--
												-0.063	-33.1025				3.81556	-15.7863					--	--
												-0.064	-33.9992				3.81556	-15.7863					--	--
												-0.065	-34.92				3.81556	-15.82					--	--
												-0.066	-35.8409				3.81556	-15.82					--	--
												-0.067	-36.7618				3.87095	-15.82					--	--
												-0.068	-37.7069				3.87095	-15.82					--	--
												-0.069	-38.6277				3.87095	-15.82					--	--
												-0.07	-39.5728				3.87095	-15.82					--	--
												-0.071	-40.5421				3.87095	-15.82					--	--
												-0.072	-41.5115				3.87095	-15.82					--	--
												-0.073	-42.4808				3.92634	-15.82					--	--
												-0.074	-43.4501				3.92634	-15.82					--	--
												-0.075	-44.4194				3.92634	-15.82					--	--
												-0.076	-45.413				3.92634	-15.82					--	--
												-0.077	-46.4066				3.92634	-15.82					--	--
												-0.078	-47.4244				3.92634	-15.82					--	--
												-0.079	-48.4179				3.92634	-15.82					--	--
												-0.08	-49.4357				3.98174	-15.82					--	--
												-0.081	-50.4535				3.98174	-15.8369					--	--
												-0.082	-51.4713				3.98174	-15.8369					--	--
												-0.083	-52.5376				3.98174	-15.8369					--	--
												-0.084	-53.5796				3.98174	-15.82					--	--
												-0.085	-54.6216				3.98174	-15.8369					--	--
												-0.086	-55.6636				4.03713	-15.8369					--	--
												-0.087	-56.7299				4.03713	-15.8369					--	--
												-0.088	-57.7719				4.03713	-15.8369					--	--
												-0.089	-58.8382				4.03713	-15.8369					--	--
												-0.09	-59.9045				4.03713	-15.8369					--	--
												-0.091	-60.9707				4.03713	-15.8369					--	--
												-0.092	-62.037				4.09252	-15.8369					--	--
												-0.093	-63.0548				4.09252	-15.82					--	--
												-0.094	-64.1453				4.09252	-15.8369					--	--
												-0.095	-65.2842				4.09252	-15.8369					--	--
												-0.096	-66.3747				4.09252	-15.8369					--	--
												-0.097	-67.4895				4.09252	-15.8369					--	--
												-0.098	-68.5799				4.14791	-15.82					--	--
												-0.099	-69.6704				4.14791	-15.82					--	--
												-0.1	-70.7609				4.14791	-15.82					--	--
												-0.101	-71.8756				4.14791	-15.8031					--	--
												-0.102	-72.9904				4.14791	-15.8031					--	--
												-0.103	-74.1293				4.14791	-15.8031					--	--
												-0.104	-75.2441				4.14791	-15.8031					--	--
												-0.105	-76.3588				4.2033	-15.8031					--	--
												-0.106	-77.4978				4.2033	-15.8031					--	--
												-0.107	-78.6367				4.2033	-15.82					--	--
												-0.108	-79.7757				4.2033	-15.82					--	--
												-0.109	-80.8904				4.2033	-15.82					--	--
												-0.11	-82.0294				4.2033	-15.82					--	--
												-0.111	-83.1683				4.25869	-15.82					--	--
												-0.112	-84.3073				4.25869	-15.82					--	--
												-0.113	-85.4462				4.25869	-15.82					--	--
												-0.114	-86.561				4.25869	-15.82					--	--
												-0.115	-87.6999				4.25869	-15.82					--	--
												-0.116	-88.8631				4.25869	-15.82					--	--
												-0.117	-90.0263				4.31408	-15.82					--	--
												-0.118	-91.1895				4.31408	-15.8031					--	--
												-0.119	-92.3527				4.31408	-15.8031					--	--
												-0.12	-93.5159				4.31408	-15.8031					--	--
												-0.121	-94.7033				4.31408	-15.8031					--	--
												-0.122	-95.8423				4.31408	-15.8031					--	--
												-0.123	-97.0055				4.36947	-15.8031					--	--
												-0.124	-98.1929				4.36947	-15.8031					--	--
												-0.125	-99.3803				4.36947	-15.7863					--	--
												-0.126	-100.568				4.36947	-15.7863					--	--
												-0.127	-101.731				4.36947	-15.7863					--	--
												-0.128	-102.918				4.36947	-15.7694					--	--
												-0.129	-104.106				4.36947	-15.7694					--	--
												-0.13	-105.317				4.42486	-15.7694					--	--
												-0.131	-106.529				4.42486	-15.7694					--	--
												-0.132	-107.717				4.42486	-15.7694					--	--
												-0.133	-108.904				4.42486	-15.7694					--	--
												-0.134	-110.091				4.42486	-15.7694					--	--
												-0.135	-111.279				4.42486	-15.7525					--	--
												-0.136	-112.466				4.48025	-15.7694					--	--
												-0.137	-113.678				4.48025	-15.7694					--	--
												-0.138	-114.89				4.48025	-15.7694					--	--
												-0.139	-116.101				4.48025	-15.7525					--	--
												-0.14	-117.313				4.48025	-15.7356					--	--
												-0.141	-118.573				4.48025	-15.7356					--	--
												-0.142	-119.785				4.53564	-15.7188					--	--
												-0.143	-120.972				4.53564	-15.7188					--	--
												-0.144	-122.208				4.53564	-15.7188					--	--
												-0.145	-123.42				4.53564	-15.7188					--	--
												-0.146	-124.534				4.53564	-15.7188					--	--
												-0.147	-125.746				4.53564	-15.7188					--	--
												-0.148	-126.982				4.59104	-15.7188					--	--
												-0.149	-128.194				4.59104	-15.7188					--	--
												-0.15	-129.429				4.59104	-15.7188					--	--
												-0.151	-130.665				4.59104	-15.7188					--	--
												-0.152	-131.926				4.59104	-15.7188					--	--
												-0.153	-133.161				4.59104	-15.7188					--	--
												-0.154	-134.422				4.59104	-15.7188					--	--
												-0.155	-135.657				4.64643	-15.7019					--	--
												-0.156	-136.893				4.64643	-15.7019					--	--
												-0.157	-138.129				4.64643	-15.7019					--	--
												-0.158	-139.365				4.64643	-15.7019					--	--
												-0.159	-140.625				4.64643	-15.7019					--	--
												-0.16	-141.837				4.64643	-15.7019					--	--
												-0.161	-143.097				4.70182	-15.7019					--	--
												-0.162	-144.381				4.70182	-15.7019					--	--
												-0.163	-145.763				4.70182	-15.7019					--	--
												-0.164	-147.144				4.70182	-15.7188					--	--
												-0.165	-148.404				4.70182	-15.7188					--	--
												-0.166	-149.688				4.70182	-15.7188					--	--
												-0.167	-150.949				4.75721	-15.7188					--	--
												-0.168	-152.257				4.75721	-15.7188					--	--
												-0.169	-153.566				4.75721	-15.7188					--	--
												-0.17	-154.826				4.75721	-15.7019					--	--
												-0.171	-156.086				4.75721	-15.685					--	--
												-0.172	-157.298				4.75721	-15.685					--	--
												-0.173	-158.534				4.8126	-15.685					--	--
												-0.174	-159.745				4.8126	-15.685					--	--
												-0.175	-160.884				4.8126	-15.685					--	--
												-0.176	-162.144				4.8126	-15.7019					--	--
												-0.177	-163.404				4.8126	-15.7188					--	--
												-0.178	-164.737				4.8126	-15.7188					--	--
												-0.179	-166.119				4.8126	-15.7188					--	--
												-0.18	-167.427				4.86799	-15.7188					--	--
												-0.181	-168.687				4.86799	-15.7356					--	--
												-0.182	-169.947				4.86799	-15.7188					--	--
												-0.183	-171.208				4.86799	-15.685					--	--
												-0.184	-172.468				4.86799	-15.6681					--	--
												-0.185	-173.728				4.86799	-15.6681					--	--
												-0.186	-174.988				4.92338	-15.6344					--	--
												-0.187	-176.272				4.92338	-15.6344					--	--
												-0.188	-177.508				4.92338	-15.6512					--	--
												-0.189	-178.768				4.92338	-15.6681					--	--
												-0.19	-180.053				4.92338	-15.6512					--	--
												-0.191	-181.361				4.92338	-15.6344					--	--
												-0.192	-182.743				4.97877	-15.6344					--	--
												-0.193	-184.124				4.97877	-15.6512					--	--
												-0.194	-185.408				4.97877	-15.6681					--	--
												-0.195	-186.693				4.97877	-15.685					--	--
												-0.196	-188.001				4.97877	-15.7019					--	--
												-0.197	-189.285				4.97877	-15.7019					--	--
												-0.198	-190.473				5.03416	-15.7019					--	--
												-0.199	-191.757				5.03416	-15.7188					--	--
												-0.2	-193.066				5.03416	-15.7188					--	--
												-0.201	-194.35				5.03416	-15.685					--	--
												-0.202	-195.586				5.03416	-15.5669					--	--
												-0.203	-196.822				5.03416	-15.55					--	--
												-0.204	-198.155				5.03416	-15.55					--	--
												-0.205	-199.609				5.08955	-15.6006					--	--
												-0.206	-200.99				5.08955	-15.6175					--	--
												-0.207	-202.274				5.08955	-15.5838					--	--
												-0.208	-203.583				5.08955	-15.5838					--	--
												-0.209	-205.013				5.08955	-15.6006					--	--
												-0.21	-206.224				5.08955	-15.6006					--	--
												-0.211	-207.436				5.14494	-15.6006					--	--
												-0.212	-208.648				5.14494	-15.6175					--	--
												-0.213	-210.102				5.14494	-15.7356					--	--
												-0.214	-211.313				5.14494	-15.8031					--	--
												-0.215	-212.525				5.14494	-15.8875					--	--
												-0.216	-213.737				5.14494	-15.8369					--	--
												-0.217	-215.191				5.20034	-15.7863					--	--
												-0.218	-216.402				5.20034	-15.7694					--	--
												-0.219	-217.614				5.20034	-15.7525					--	--
												-0.22	-219.068				5.20034	-15.7356					--	--
												-0.221	-220.037				5.20034	-15.7188					--	--
												-0.222	-221.249				5.20034	-15.7019					--	--
												-0.223	-222.461				5.25573	-15.6681					--	--
												-0.224	-223.915				5.25573	-15.6512					--	--
												-0.225	-225.126				5.25573	-15.6512					--	--
												-0.226	-226.58				5.25573	-15.6175					--	--
												-0.227	-227.792				5.25573	-15.6006					--	--
												-0.228	-229.246				5.25573	-15.5838					--	--
												-0.229	-230.458				5.25573	-15.5669					--	--
												-0.23	-231.669				5.31112	-15.685					--	--
												-0.231	-232.881				5.31112	-15.5669					--	--
												-0.232	-234.335				5.31112	-15.5331					--	--
												-0.233	-235.547				5.31112	-15.5331					--	--
												-0.234	-236.758				5.31112	-15.5162					--	--
												-0.235	-237.97				5.31112	-15.4994					--	--
												-0.236	-239.424				5.36651	-15.4825
												-0.237	-240.636				5.36651	-15.4825
												-0.238	-242.09				5.36651	-15.4656
												-0.239	-243.544				5.36651	-15.4656
												-0.24	-244.755				5.36651	-15.4488
												-0.241	-245.967				5.36651	-15.4488
												-0.242	-247.421				5.4219	-15.4319
												-0.243	-248.875				5.4219	-15.4319
												-0.244	-250.087				5.4219	-15.415
												-0.245	-251.541				5.4219	-15.415
												-0.246	-252.752				5.4219	-15.415
												-0.247	-254.206				5.4219	-15.3981
												-0.248	-255.66				5.47729	-15.3981
												-0.249	-257.114				5.47729	-15.3812
												-0.25	-258.326				5.47729	-15.3981
												-0.251	-259.78				5.47729	-15.3812
												-0.252	-260.991				5.47729	-15.3812
												-0.253	-262.445				5.47729	-15.3812
												-0.254	-263.657				5.47729	-15.3812
												-0.255	-265.111				5.53268	-15.3644
												-0.256	-266.807				5.53268	-15.3644
												-0.257	-268.261				5.53268	-15.3644
												-0.258	-269.715				5.53268	-15.3812
												-0.259	-271.169				5.53268	-15.3981
												-0.26	-272.623				5.53268	-15.3812
												-0.261	-274.077				5.58807	-15.3812
												-0.262	-275.289				5.58807	-15.3812
												-0.263	-276.743				5.58807	-15.3644
												-0.264	-278.439				5.58807	-15.3644
												-0.265	-279.651				5.58807	-15.3644
												-0.266	-281.105				5.58807	-15.3644
												-0.267	-282.317				5.64346	-15.3644
												-0.268	-283.771				5.64346	-15.3644
												-0.269	-284.982				5.64346	-15.3644
												-0.27	-286.194				5.64346	-15.3644
												-0.271	-287.406				5.64346	-15.3475
												-0.272	-288.617				5.64346	-15.3475
												-0.273	-290.314				5.69885	-15.3306
												-0.274	-292.01				5.69885	-15.3306
												-0.275	-293.464				5.69885	-15.3306
												-0.276	-294.918				5.69885	-15.3138
																	5.69885	-15.3138
																	5.69885	-15.3138
																	5.69885	-15.3138
																	5.75424	-15.3138
																	5.75424	-15.3138
																	5.75424	-15.3138
																	5.75424	-15.3138
																	5.75424	-15.2969
																	5.75424	-15.2969
																	5.80964	-15.2969
																	5.80964	-15.2969
																	5.80964	-15.2969
																	5.80964	-15.2969
																	5.80964	-15.28
																	5.80964	-15.2969
																	5.86503	-15.2969
																	5.86503	-15.2969
																	5.86503	-15.2969
																	5.86503	-15.2969
																	5.86503	-15.2969
																	5.86503	-15.2969
																	5.92042	-15.2969
																	5.92042	-15.3138
																	5.92042	-15.3138
																	5.92042	-15.3138
																	5.92042	-15.3138
																	5.92042	-15.3138
																	5.92042	-15.3138
																	5.97581	-15.3138
																	5.97581	-15.3138
																	5.97581	-15.3138
																	5.97581	-15.3475
																	5.97581	-15.3644
																	5.97581	-15.3306
																	6.0312	-15.3306
																	6.0312	-15.3306
																	6.0312	-15.3306
																	6.0312	-15.3475
																	6.0312	-15.3812
																	6.0312	-15.3981
																	6.08659	-15.3981
																	6.08659	-15.415
																	6.08659	-15.4994
																	6.08659	-15.5162
																	6.08659	-15.5162
																	6.08659	-15.5162
																	6.14198	-15.4994
																	6.14198	-15.4994
																	6.14198	-15.4825
																	6.14198	-15.4656
																	6.14198	-15.4656
																	6.14198	-15.4825
																	6.14198	-15.4825
																	6.19737	-15.4825
																	6.19737	-15.4656
																	6.19737	-15.4656
																	6.19737	-15.4656
																	6.19737	-15.4656
																	6.19737	-15.4656
																	6.25276	-15.4825
																	6.25276	-15.4825
																	6.25276	-15.4825
																	6.25276	-15.4825
																	6.25276	-15.4825
																	6.25276	-15.4994
																	6.30815	-15.4825
																	6.30815	-15.4994
																	6.30815	-15.4994
																	6.30815	-15.4994
																	6.30815	-15.4994
																	6.30815	-15.4994
																	6.36354	-15.4994
																	6.36354	-15.5162
																	6.36354	-15.5162
																	6.36354	-15.5162
																	6.36354	-15.5162
																	6.36354	-15.5162
																	6.36354	-15.5162
																	6.41894	-15.5162
																	6.41894	-15.5331
																	6.41894	-15.5331
																	6.41894	-15.55
																	6.41894	-15.5331
																	6.41894	-15.5162
																	6.47433	-15.5162
																	6.47433	-15.5162
																	6.47433	-15.5162
																	6.47433	-15.5162
																	6.47433	-15.5331
																	6.47433	-15.5331
																	6.52972	-15.5331
																	6.52972	-15.55
																	6.52972	-15.55
																	6.52972	-15.5669
																	6.52972	-15.5669
																	6.52972	-15.5669
																	6.58511	-15.5838
																	6.58511	-15.55
																	6.58511	-15.5331
																	6.58511	-15.5162
																	6.58511	-15.5331
																	6.58511	-15.5331
																	6.58511	-15.55
																	6.6405	-15.55
																	6.6405	-15.55
																	6.6405	-15.55
																	6.6405	-15.55
																	6.6405	-15.5331
																	6.6405	-15.5331
																	6.69589	-15.55
																	6.69589	-15.55
																	6.69589	-15.55
																	6.69589	-15.55
																	6.69589	-15.5669
																	6.69589	-15.5669
																	6.75128	-15.5669
																	6.75128	-15.5838
																	6.75128	-15.6175
																	6.75128	-15.6006
																	6.75128	-15.6006
																	6.75128	-15.5838
																	6.80667	-15.5838
																	6.80667	-15.6344
																	6.80667	-15.7188
																	6.80667	-15.7863
																	6.80667	-15.8031
																	6.80667	-15.8369
																	6.80667	-15.8031
																	6.86206	-15.7525
																	6.86206	-15.7188
																	6.86206	-15.7019
																	6.86206	-15.685
																	6.86206	-15.6512
																	6.86206	-15.6344
																	6.91745	-15.6344
																	6.91745	-15.6175
																	6.91745	-15.6006
																	6.91745	-15.5838
																	6.91745	-15.5838
																	6.91745	-15.5838
																	6.97284	-15.5838
																	6.97284	-15.5669
																	6.97284	-15.5331
																	6.97284	-15.4656
																	6.97284	-15.3981
																	6.97284	-15.3981
																	7.02823	-15.415
																	7.02823	-15.415
																	7.02823	-15.415
																	7.02823	-15.4319
																	7.02823	-15.4319
																	7.02823	-15.4319
																	7.02823	-15.4319
																	7.08363	-15.415
																	7.08363	-15.415
																	7.08363	-15.3981
																	7.08363	-15.3981
																	7.08363	-15.3981
																	7.08363	-15.3981
																	7.13902	-15.3981
																	7.13902	-15.3981
																	7.13902	-15.415
																	7.13902	-15.415
																	7.13902	-15.3981
																	7.13902	-15.3981
																	7.19441	-15.3981
																	7.19441	-15.415
																	7.19441	-15.415
																	7.19441	-15.415
																	7.19441	-15.415
																	7.19441	-15.4319
																	7.19441	-15.4488
																	7.2498	-15.4825
																	7.2498	-15.4825
																	7.2498	-15.4994
																	7.2498	-15.4825
																	7.2498	-15.4825
																	7.2498	-15.4319
																	7.30519	-15.3644
																	7.30519	-15.3644
																	7.30519	-15.3812
																	7.30519	-15.3812
																	7.30519	-15.3812
																	7.30519	-15.3644
																	7.36058	-15.3981
																	7.36058	-15.3644
																	7.36058	-15.3644
																	7.36058	-15.3644
																	7.36058	-15.3812
																	7.36058	-15.3812
																	7.41597	-15.3812
																	7.41597	-15.3981
																	7.41597	-15.3981
																	7.41597	-15.3981
																	7.41597	-15.3981
																	7.41597	-15.415
																	7.41597	-15.415
																	7.47136	-15.415
																	7.47136	-15.3981
																	7.47136	-15.3981
																	7.47136	-15.3981
																	7.47136	-15.3981
																	7.47136	-15.3812
																	7.52675	-15.3981
																	7.52675	-15.3981
																	7.52675	-15.3981
																	7.52675	-15.3981
																	7.52675	-15.415
																	7.52675	-15.415
																	7.58214	-15.415
																	7.58214	-15.415
																	7.58214	-15.415
																	7.58214	-15.4319
																	7.58214	-15.4656
																	7.58214	-15.4994
																	7.63753	-15.5162
																	7.63753	-15.5162
																	7.63753	-15.4994
																	7.63753	-15.4994
																	7.63753	-15.5162
																	7.63753	-15.5162
																	7.63753	-15.5331
																	7.69293	-15.5331
																	7.69293	-15.5331
																	7.69293	-15.5331
																	7.69293	-15.55
																	7.69293	-15.55
																	7.69293	-15.5331
																	7.74832	-15.5331
																	7.74832	-15.5331
																	7.74832	-15.4994
																	7.74832	-15.4994
																	7.74832	-15.4825
																	7.74832	-15.4825
																	7.80371	-15.4825
																	7.80371	-15.4656
																	7.80371	-15.4656
																	7.80371	-15.4656
																	7.80371	-15.4825
																	7.80371	-15.4994
																	7.8591	-15.5162
																	7.8591	-15.5162
																	7.8591	-15.5162
																	7.8591	-15.5331
																	7.8591	-15.5331
																	7.8591	-15.5162
																	7.8591	-15.5162
																	7.91449	-15.5162
																	7.91449	-15.5162
																	7.91449	-15.5162
																	7.91449	-15.5162
																	7.91449	-15.5331
																	7.91449	-15.5331
																	7.96988	-15.5331
																	7.96988	-15.5331
																	7.96988	-15.5331
																	7.96988	-15.5331
																	7.96988	-15.5331
																	7.96988	-15.5331
																	8.02527	-15.5331
																	8.02527	-15.5331
																	8.02527	-15.5331
																	8.02527	-15.5331
																	8.02527	-15.5331
																	8.02527	-15.5331
																	8.08066	-15.5331
																	8.08066	-15.55
																	8.08066	-15.5669
																	8.08066	-15.55
																	8.08066	-15.55
																	8.08066	-15.55
																	8.08066	-15.55
																	8.13605	-15.5669
																	8.13605	-15.5669
																	8.13605	-15.5669
																	8.13605	-15.5838
																	8.13605	-15.6006
																	8.13605	-15.5838
																	8.19144	-15.5838
																	8.19144	-15.5838
																	8.19144	-15.5838
																	8.19144	-15.5838
																	8.19144	-15.5669
																	8.19144	-15.5838
																	8.24683	-15.5838
																	8.24683	-15.5838
																	8.24683	-15.5838
																	8.24683	-15.6006
																	8.24683	-15.6006
																	8.24683	-15.6006
																	8.30223	-15.6006
																	8.30223	-15.6175
																	8.30223	-15.6175
																	8.30223	-15.6175
																	8.30223	-15.6175
																	8.30223	-15.6175
																	8.30223	-15.6175
																	8.35762	-15.6344
																	8.35762	-15.6344
																	8.35762	-15.6344
																	8.35762	-15.6344
																	8.35762	-15.6344
																	8.35762	-15.6344
																	8.41301	-15.6344
																	8.41301	-15.7694
																	8.41301	-15.6681
																	8.41301	-15.6512
																	8.41301	-15.6512
																	8.41301	-15.6681
																	8.4684	-15.6681
																	8.4684	-15.6681
																	8.4684	-15.6681
																	8.4684	-15.6681
																	8.4684	-15.6681
																	8.4684	-15.6681
																	8.52379	-15.6681
																	8.52379	-15.6681
																	8.52379	-15.6681
																	8.52379	-15.6681
																	8.52379	-15.6681
																	8.52379	-15.6681
																	8.52379	-15.6681
																	8.57918	-15.6681
																	8.57918	-15.6681
																	8.57918	-15.685
																	8.57918	-15.685
																	8.57918	-15.685
																	8.57918	-15.685
																	8.63457	-15.7019
																	8.63457	-15.685
																	8.63457	-15.685
																	8.63457	-15.685
																	8.63457	-15.685
																	8.63457	-15.685
																	8.68996	-15.685
																	8.68996	-15.7019
																	8.68996	-15.7019
																	8.68996	-15.7188
																	8.68996	-15.7019
																	8.68996	-15.7188
																	8.74535	-15.7188
																	8.74535	-15.7188
																	8.74535	-15.7188
																	8.74535	-15.7356
																	8.74535	-15.7188
																	8.74535	-15.7188
																	8.74535	-15.7188
																	8.80074	-15.7188
																	8.80074	-15.7188
																	8.80074	-15.7019
																	8.80074	-15.7019
																	8.80074	-15.7019
																	8.80074	-15.7019
																	8.85613	-15.7188
																	8.85613	-15.7188
																	8.85613	-15.7188
																	8.85613	-15.7188
																	8.85613	-15.7019
																	8.85613	-15.7188
																	8.91153	-15.7188
																	8.91153	-15.7188
																	8.91153	-15.7188
																	8.91153	-15.7188
																	8.91153	-15.7188
																	8.91153	-15.7188
																	8.96692	-15.7019
																	8.96692	-15.7188
																	8.96692	-15.7188
																	8.96692	-15.7356
																	8.96692	-15.7356
																	8.96692	-15.7356
																	8.96692	-15.7356
																	9.02231	-15.7356
																	9.02231	-15.7356
																	9.02231	-15.7356
																	9.02231	-15.7356
																	9.02231	-15.7356
																	9.02231	-15.7356
																	9.0777	-15.8031
																	9.0777	-15.8706
																	9.0777	-15.8875
																	9.0777	-15.8706
																	9.0777	-15.8706
																	9.0777	-15.82
																	9.13309	-15.6681
																	9.13309	-15.6512
																	9.13309	-15.6681
																	9.13309	-15.685
																	9.13309	-15.685
																	9.13309	-15.685
																	9.18848	-15.6681
																	9.18848	-15.7694
																	9.18848	-15.7694
																	9.18848	-15.7694
																	9.18848	-15.7694
																	9.18848	-15.7863
																	9.18848	-15.8537
																	9.24387	-15.8369
																	9.24387	-15.82
																	9.24387	-15.8537
																	9.24387	-15.8706
																	9.24387	-15.8537
																	9.24387	-15.7694
																	9.29926	-15.7694
																	9.29926	-15.685
																	9.29926	-15.6681
																	9.29926	-15.6512
																	9.29926	-15.6344
																	9.29926	-15.6175
																	9.35465	-15.6006
																	9.35465	-15.6006
																	9.35465	-15.5838
																	9.35465	-15.5669
																	9.35465	-15.5669
																	9.35465	-15.55
																	9.41004	-15.55
																	9.41004	-15.5331
																	9.41004	-15.5331
																	9.41004	-15.5162
																	9.41004	-15.5162
																	9.41004	-15.4994
																	9.41004	-15.4994
																	9.46543	-15.4994
																	9.46543	-15.4994
																	9.46543	-15.4994
																	9.46543	-15.4994
																	9.46543	-15.4825
																	9.46543	-15.4825
																	9.52083	-15.4825
																	9.52083	-15.4825
																	9.52083	-15.4825
																	9.52083	-15.4825
																	9.52083	-15.4825
																	9.52083	-15.4825
																	9.57622	-15.4994
																	9.57622	-15.4994
																	9.57622	-15.4994
																	9.57622	-15.4994
																	9.57622	-15.5162
																	9.57622	-15.5162
																	9.63161	-15.5162
																	9.63161	-15.4994
																	9.63161	-15.4994
																	9.63161	-15.4994
																	9.63161	-15.5162
																	9.63161	-15.5162
																	9.63161	-15.4994
																	9.687	-15.5162
																	9.687	-15.4994
																	9.687	-15.5162
																	9.687	-15.5162
																	9.687	-15.5162
																	9.687	-15.5162
																	9.74239	-15.5162
																	9.74239	-15.5162
																	9.74239	-15.5331
																	9.74239	-15.5331
																	9.74239	-15.5331
																	9.74239	-15.5331
																	9.79778	-15.5331
																	9.79778	-15.5331
																	9.79778	-15.5331
																	9.79778	-15.5331
																	9.79778	-15.5331
																	9.79778	-15.5331
																	9.85317	-15.5331
																	9.85317	-15.5331
																	9.85317	-15.5331
																	9.85317	-15.5331
																	9.85317	-15.5331
																	9.85317	-15.55
																	9.85317	-15.55
																	9.90856	-15.55
																	9.90856	-15.55
																	9.90856	-15.55
																	9.90856	-15.5669
																	9.90856	-15.5669
																	9.90856	-15.5669
																	9.96395	-15.55
																	9.96395	-15.5669
																	9.96395	-15.5669
																	9.96395	-15.5669
																	9.96395	-15.6344
																	9.96395	-15.6175
																	10.0193	-15.5838
																	10.0193	-15.5838
																	10.0193	-15.6006
																	10.0193	-15.6006
																	10.0193	-15.5838
																	10.0193	-15.5838
																	10.0747	-15.5838
																	10.0747	-15.5838
																	10.0747	-15.5838
																	10.0747	-15.5838
																	10.0747	-15.5838
																	10.0747	-15.6006
																	10.0747	-15.6006
																	10.1301	-15.6006
																	10.1301	-15.6006
																	10.1301	-15.6006
																	10.1301	-15.6175
																	10.1301	-15.6175
																	10.1301	-15.6175
																	10.1855	-15.6175
																	10.1855	-15.6344
																	10.1855	-15.6344
																	10.1855	-15.6344
																	10.1855	-15.6344
																	10.1855	-15.6344
																	10.2409	-15.6344
																	10.2409	-15.6344
																	10.2409	-15.6344
																	10.2409	-15.6344
																	10.2409	-15.6512
																	10.2409	-15.6512
																	10.2963	-15.6512
																	10.2963	-15.6344
																	10.2963	-15.6344
																	10.2963	-15.6344
																	10.2963	-15.6344
																	10.2963	-15.6344
																	10.2963	-15.6344
																	10.3517	-15.6344
																	10.3517	-15.6175
																	10.3517	-15.6175
																	10.3517	-15.6006
																	10.3517	-15.6175
																	10.3517	-15.6175
																	10.4071	-15.6175
																	10.4071	-15.6175
																	10.4071	-15.6175
																	10.4071	-15.6006
																	10.4071	-15.55
																	10.4071	-15.55
																	10.4625	-15.5669
																	10.4625	-15.5669
																	10.4625	-15.5838
																	10.4625	-15.6006
																	10.4625	-15.6006
																	10.4625	-15.6006
																	10.5179	-15.6006
																	10.5179	-15.6006
																	10.5179	-15.6006
																	10.5179	-15.6006
																	10.5179	-15.6006
																	10.5179	-15.6006
																	10.5179	-15.6006
																	10.5732	-15.6006
																	10.5732	-15.5838
																	10.5732	-15.6006
																	10.5732	-15.6006
																	10.5732	-15.5838
																	10.5732	-15.5669
																	10.6286	-15.5838
																	10.6286	-15.55
																	10.6286	-15.55
																	10.6286	-15.5669
																	10.6286	-15.5669
																	10.6286	-15.5669
																	10.684	-15.5669
																	10.684	-15.5669
																	10.684	-15.5838
																	10.684	-15.5838
																	10.684	-15.5838
																	10.684	-15.5838
																	10.7394	-15.5838
																	10.7394	-15.5838
																	10.7394	-15.5838
																	10.7394	-15.5838
																	10.7394	-15.6006
																	10.7394	-15.6006
																	10.7394	-15.6006
																	10.7948	-15.6006
																	10.7948	-15.6006
																	10.7948	-15.6006
																	10.7948	-15.6006
																	10.7948	-15.6175
																	10.7948	-15.6175
																	10.8502	-15.6175
																	10.8502	-15.6175
																	10.8502	-15.6344
																	10.8502	-15.6512
																	10.8502	-15.6512
																	10.8502	-15.6512
																	10.9056	-15.685
																	10.9056	-15.82
																	10.9056	-15.8875
																	10.9056	-15.8706
																	10.9056	-15.7863
																	10.9056	-15.7356
																	10.961	-15.7019
																	10.961	-15.7019
																	10.961	-15.7019
																	10.961	-15.7019
																	10.961	-15.7019
																	10.961	-15.685
																	10.961	-15.685
																	11.0164	-15.685
																	11.0164	-15.7019
																	11.0164	-15.7019
																	11.0164	-15.7019
																	11.0164	-15.7019
																	11.0164	-15.7019
																	11.0718	-15.7019
																	11.0718	-15.7019
																	11.0718	-15.7019
																	11.0718	-15.7019
																	11.0718	-15.7019
																	11.0718	-15.7019
																	11.1272	-15.7019
																	11.1272	-15.7019
																	11.1272	-15.7019
																	11.1272	-15.7019
																	11.1272	-15.7019
																	11.1272	-15.7188
																	11.1826	-15.7188
																	11.1826	-15.7019
																	11.1826	-15.7019
																	11.1826	-15.7019
																	11.1826	-15.685
																	11.1826	-15.685
																	11.1826	-15.685
																	11.2379	-15.685
																	11.2379	-15.685
																	11.2379	-15.685
																	11.2379	-15.685
																	11.2379	-15.685
																	11.2379	-15.7019
																	11.2933	-15.7019
																	11.2933	-15.7019
																	11.2933	-15.7019
																	11.2933	-15.7019
																	11.2933	-15.7019
																	11.2933	-15.7019
																	11.3487	-15.685
																	11.3487	-15.7019
																	11.3487	-15.7019
																	11.3487	-15.7019
																	11.3487	-15.7019
																	11.3487	-15.7019
																	11.4041	-15.7019
																	11.4041	-15.7019
																	11.4041	-15.685
																	11.4041	-15.685
																	11.4041	-15.685
																	11.4041	-15.685
																	11.4041	-15.685
																	11.4595	-15.7019
																	11.4595	-15.7019
																	11.4595	-15.7188
																	11.4595	-15.7188
																	11.4595	-15.7188
																	11.4595	-15.7188
																	11.5149	-15.7019
																	11.5149	-15.7188
																	11.5149	-15.7188
																	11.5149	-15.7188
																	11.5149	-15.7356
																	11.5149	-15.7356
																	11.5703	-15.7356
																	11.5703	-15.8369
																	11.5703	-15.7694
																	11.5703	-15.7525
																	11.5703	-15.7356
																	11.5703	-15.7188
																	11.6257	-15.7188
																	11.6257	-15.7188
																	11.6257	-15.7188
																	11.6257	-15.7188
																	11.6257	-15.7019
																	11.6257	-15.7356
																	11.6257	-15.7188
																	11.6811	-15.7188
																	11.6811	-15.7019
																	11.6811	-15.7019
																	11.6811	-15.7019
																	11.6811	-15.685
																	11.6811	-15.685
																	11.7365	-15.7019
																	11.7365	-15.685
																	11.7365	-15.685
																	11.7365	-15.685
																	11.7365	-15.685
																	11.7365	-15.685
																	11.7919	-15.685
																	11.7919	-15.685
																	11.7919	-15.685
																	11.7919	-15.685
																	11.7919	-15.685
																	11.7919	-15.685
																	11.8472	-15.685
																	11.8472	-15.685
																	11.8472	-15.685
																	11.8472	-15.7019
																	11.8472	-15.7019
																	11.8472	-15.7019
																	11.8472	-15.7019
																	11.9026	-15.7019
																	11.9026	-15.7188
																	11.9026	-15.7188
																	11.9026	-15.7188
																	11.9026	-15.7188
																	11.9026	-15.7188
																	11.958	-15.7188
																	11.958	-15.7188
																	11.958	-15.7188
																	11.958	-15.7188
																	11.958	-15.7188
																	11.958	-15.7188
																	12.0134	-15.7188
																	12.0134	-15.7188
																	12.0134	-15.7188
																	12.0134	-15.7188
																	12.0134	-15.7188
																	12.0134	-15.7188
																	12.0688	-15.7019
																	12.0688	-15.7019
																	12.0688	-15.7019
																	12.0688	-15.7019
																	12.0688	-15.7019
																	12.0688	-15.7019
																	12.0688	-15.7019
																	12.1242	-15.7019
																	12.1242	-15.7019
																	12.1242	-15.7019
																	12.1242	-15.7019
																	12.1242	-15.7019
																	12.1242	-15.7019
																	12.1796	-15.7019
																	12.1796	-15.7019
																	12.1796	-15.7019
																	12.1796	-15.7188
																	12.1796	-15.7188
																	12.1796	-15.7188
																	12.235	-15.7188
																	12.235	-15.7188
																	12.235	-15.7188
																	12.235	-15.7188
																	12.235	-15.7188
																	12.235	-15.7356
																	12.2904	-15.7356
																	12.2904	-15.7188
																	12.2904	-15.7188
																	12.2904	-15.7188
																	12.2904	-15.7188
																	12.2904	-15.7188
																	12.2904	-15.7188
																	12.3458	-15.7188
																	12.3458	-15.7356
																	12.3458	-15.7188
																	12.3458	-15.7188
																	12.3458	-15.7188
																	12.3458	-15.685
																	12.4011	-15.685
																	12.4011	-15.685
																	12.4011	-15.7019
																	12.4011	-15.7863
																	12.4011	-15.7525
																	12.4011	-15.7356
																	12.4565	-15.7356
																	12.4565	-15.7188
																	12.4565	-15.7188
																	12.4565	-15.7188
																	12.4565	-15.7188
																	12.4565	-15.7188
																	12.5119	-15.7019
																	12.5119	-15.7019
																	12.5119	-15.685
																	12.5119	-15.6681
																	12.5119	-15.6681
																	12.5119	-15.6681
																	12.5119	-15.6681
																	12.5673	-15.6681
																	12.5673	-15.6681
																	12.5673	-15.6681
																	12.5673	-15.6512
																	12.5673	-15.6512
																	12.5673	-15.6512
																	12.6227	-15.6344
																	12.6227	-15.6344
																	12.6227	-15.6175
																	12.6227	-15.6006
																	12.6227	-15.6512
																	12.6227	-15.6512
																	12.6781	-15.6344
																	12.6781	-15.6344
																	12.6781	-15.6344
																	12.6781	-15.6344
																	12.6781	-15.6175
																	12.6781	-15.6344
																	12.7335	-15.6344
																	12.7335	-15.6175
																	12.7335	-15.6344
																	12.7335	-15.6175
																	12.7335	-15.6175
																	12.7335	-15.6175
																	12.7335	-15.6175
																	12.7889	-15.6175
																	12.7889	-15.6175
																	12.7889	-15.6175
																	12.7889	-15.6175
																	12.7889	-15.6175
																	12.7889	-15.6175
																	12.8443	-15.6344
																	12.8443	-15.6344
																	12.8443	-15.6175
																	12.8443	-15.6344
																	12.8443	-15.6344
																	12.8443	-15.6344
																	12.8997	-15.6344
																	12.8997	-15.6344
																	12.8997	-15.6344
																	12.8997	-15.6344
																	12.8997	-15.6512
																	12.8997	-15.6512
																	12.9551	-15.6512
																	12.9551	-15.6512
																	12.9551	-15.6512
																	12.9551	-15.6512
																	12.9551	-15.6681
																	12.9551	-15.6681
																	12.9551	-15.6681
																	13.0105	-15.7019
																	13.0105	-15.7019
																	13.0105	-15.685
																	13.0105	-15.685
																	13.0105	-15.685
																	13.0105	-15.685
																	13.0658	-15.685
																	13.0658	-15.685
																	13.0658	-15.685
																	13.0658	-15.7019
																	13.0658	-15.7019
																	13.0658	-15.7188
																	13.1212	-15.7188
																	13.1212	-15.7188
																	13.1212	-15.7188
																	13.1212	-15.7356
																	13.1212	-15.7356
																	13.1212	-15.7356
																	13.1766	-15.7525
																	13.1766	-15.7356
																	13.1766	-15.685
																	13.1766	-15.685
																	13.1766	-15.7019
																	13.1766	-15.7019
																	13.1766	-15.7019
																	13.232	-15.7019
																	13.232	-15.7188
																	13.232	-15.7188
																	13.232	-15.7188
																	13.232	-15.7188
																	13.232	-15.7188
																	13.2874	-15.7188
																	13.2874	-15.7188
																	13.2874	-15.7019
																	13.2874	-15.7019
																	13.2874	-15.7019
																	13.2874	-15.7019
																	13.3428	-15.7019
																	13.3428	-15.7019
																	13.3428	-15.7019
																	13.3428	-15.7019
																	13.3428	-15.7019
																	13.3428	-15.7019
																	13.3982	-15.7019
																	13.3982	-15.7019
																	13.3982	-15.7019
																	13.3982	-15.7019
																	13.3982	-15.7019
																	13.3982	-15.685
																	13.3982	-15.685
																	13.4536	-15.685
																	13.4536	-15.685
																	13.4536	-15.685
																	13.4536	-15.685
																	13.4536	-15.685
																	13.4536	-15.685
																	13.509	-15.685
																	13.509	-15.685
																	13.509	-15.7019
																	13.509	-15.685
																	13.509	-15.7019
																	13.509	-15.7019
																	13.5644	-15.7019
																	13.5644	-15.7019
																	13.5644	-15.7019
																	13.5644	-15.7019
																	13.5644	-15.7019
																	13.5644	-15.7019
																	13.6197	-15.7019
																	13.6197	-15.7019
																	13.6197	-15.7019
																	13.6197	-15.7019
																	13.6197	-15.7019
																	13.6197	-15.7019
																	13.6197	-15.7019
																	13.6751	-15.7019
																	13.6751	-15.7019
																	13.6751	-15.7019
																	13.6751	-15.7188
																	13.6751	-15.7019
																	13.6751	-15.7019
																	13.7305	-15.7188
																	13.7305	-15.7188
																	13.7305	-15.7356
																	13.7305	-15.7356
																	13.7305	-15.7356
																	13.7305	-15.7356
																	13.7859	-15.7356
																	13.7859	-15.7188
																	13.7859	-15.7356
																	13.7859	-15.7356
																	13.7859	-15.7356
																	13.7859	-15.7356
																	13.8413	-15.7356
																	13.8413	-15.7356
																	13.8413	-15.7525
																	13.8413	-15.7525
																	13.8413	-15.7525
																	13.8413	-15.7525
																	13.8413	-15.7525
																	13.8967	-15.7356
																	13.8967	-15.7525
																	13.8967	-15.7525
																	13.8967	-15.7525
																	13.8967	-15.7525
																	13.8967	-15.7525
																	13.9521	-15.7525
																	13.9521	-15.7525
																	13.9521	-15.7525
																	13.9521	-15.7356
																	13.9521	-15.7356
																	13.9521	-15.7525
																	14.0075	-15.7356
																	14.0075	-15.7525
																	14.0075	-15.7356
																	14.0075	-15.7356
																	14.0075	-15.7525
																	14.0075	-15.7525
																	14.0629	-15.7525
																	14.0629	-15.7525
																	14.0629	-15.7525
																	14.0629	-15.7525
																	14.0629	-15.7525
																	14.0629	-15.7525
																	14.0629	-15.7525
																	14.1183	-15.7525
																	14.1183	-15.7525
																	14.1183	-15.7356
																	14.1183	-15.7356
																	14.1183	-15.7356
																	14.1183	-15.7356
																	14.1737	-15.7188
																	14.1737	-15.7188
																	14.1737	-15.7356
																	14.1737	-15.7188
																	14.1737	-15.7188
																	14.1737	-15.7188
																	14.2291	-15.7188
																	14.2291	-15.7188
																	14.2291	-15.7188
																	14.2291	-15.7188
																	14.2291	-15.7188
																	14.2291	-15.7019
																	14.2844	-15.7188
																	14.2844	-15.7188
																	14.2844	-15.7188
																	14.2844	-15.7356
																	14.2844	-15.7188
																	14.2844	-15.7188
																	14.2844	-15.7188
																	14.3398	-15.7188
																	14.3398	-15.7694
																	14.3398	-15.8537
																	14.3398	-15.8031
																	14.3398	-15.7863
																	14.3398	-15.82
																	14.3952	-15.7863
																	14.3952	-15.7694
																	14.3952	-15.7694
																	14.3952	-15.7694
																	14.3952	-15.7694
																	14.3952	-15.7694
																	14.4506	-15.7525
																	14.4506	-15.7356
																	14.4506	-15.7356
																	14.4506	-15.7356
																	14.4506	-15.7525
																	14.4506	-15.7356
																	14.506	-15.7188
																	14.506	-15.7188
																	14.506	-15.7188
																	14.506	-15.7188
																	14.506	-15.7188
																	14.506	-15.7019
																	14.506	-15.7019
																	14.5614	-15.7019
																	14.5614	-15.7188
																	14.5614	-15.7019
																	14.5614	-15.7019
																	14.5614	-15.7019
																	14.5614	-15.7188
																	14.6168	-15.7188
																	14.6168	-15.7188
																	14.6168	-15.7188
																	14.6168	-15.7356
																	14.6168	-15.7525
																	14.6168	-15.7525
																	14.6722	-15.7356
																	14.6722	-15.7356
																	14.6722	-15.7356
																	14.6722	-15.7356
																	14.6722	-15.7356
																	14.6722	-15.7356
																	14.7276	-15.7356
																	14.7276	-15.7356
																	14.7276	-15.8031
																	14.7276	-15.7863
																	14.7276	-15.7356
																	14.7276	-15.7356
																	14.7276	-15.7356
																	14.783	-15.7356
																	14.783	-15.7356
																	14.783	-15.7188
																	14.783	-15.7188
																	14.783	-15.7019
																	14.783	-15.7019
																	14.8384	-15.7019
																	14.8384	-15.7019
																	14.8384	-15.7019
																	14.8384	-15.7019
																	14.8384	-15.7019
																	14.8384	-15.685
																	14.8937	-15.685
																	14.8937	-15.685
																	14.8937	-15.685
																	14.8937	-15.685
																	14.8937	-15.6681
																	14.8937	-15.6681
																	14.9491	-15.6681
																	14.9491	-15.6681
																	14.9491	-15.6681
																	14.9491	-15.6681
																	14.9491	-15.6681
																	14.9491	-15.6681
																	14.9491	-15.6681
																	15.0045	-15.6681
																	15.0045	-15.6681
																	15.0045	-15.6681
																	15.0045	-15.6681
																	15.0045	-15.6681
																	15.0045	-15.685
																	15.0599	-15.6681
																	15.0599	-15.6681
																	15.0599	-15.6681
																	15.0599	-15.6681
																	15.0599	-15.6681
																	15.0599	-15.6681
																	15.1153	-15.6681
																	15.1153	-15.6681
																	15.1153	-15.6681
																	15.1153	-15.6681
																	15.1153	-15.6681
																	15.1153	-15.6681
																	15.1707	-15.6681
																	15.1707	-15.6681
																	15.1707	-15.6681
																	15.1707	-15.6681
																	15.1707	-15.6512
																	15.1707	-15.6512
																	15.1707	-15.6512
																	15.2261	-15.6512
																	15.2261	-15.6512
																	15.2261	-15.6344
																	15.2261	-15.6344
																	15.2261	-15.6175
																	15.2261	-15.6175
																	15.2815	-15.6175
																	15.2815	-15.6006
																	15.2815	-15.6006
																	15.2815	-15.6006
																	15.2815	-15.6006
																	15.2815	-15.5838
																	15.3369	-15.5669
																	15.3369	-15.55
																	15.3369	-15.5838
																	15.3369	-15.6006
																	15.3369	-15.6006
																	15.3369	-15.6006
																	15.3923	-15.6006
																	15.3923	-15.6006
																	15.3923	-15.6006
																	15.3923	-15.5669
																	15.3923	-15.5669
																	15.3923	-15.5838
																	15.3923	-15.6344
																	15.4476	-15.6512
																	15.4476	-15.6681
																	15.4476	-15.685
																	15.4476	-15.685
																	15.4476	-15.685
																	15.4476	-15.685
																	15.503	-15.6512
																	15.503	-15.6344
																	15.503	-15.6512
																	15.503	-15.6344
																	15.503	-15.6344
																	15.503	-15.6512
																	15.5584	-15.6512
																	15.5584	-15.6681
																	15.5584	-15.6681
																	15.5584	-15.6681
																	15.5584	-15.6681
																	15.5584	-15.6681
																	15.6138	-15.6681
																	15.6138	-15.6681
																	15.6138	-15.6512
																	15.6138	-15.6681
																	15.6138	-15.6681
																	15.6138	-15.6681
																	15.6138	-15.685
																	15.6692	-15.685
																	15.6692	-15.685
																	15.6692	-15.7019
																	15.6692	-15.7019
																	15.6692	-15.7188
																	15.6692	-15.7188
																	15.7246	-15.7188
																	15.7246	-15.7188
																	15.7246	-15.7188
																	15.7246	-15.7356
																	15.7246	-15.7356
																	15.7246	-15.7356
																	15.78	-15.7525
																	15.78	-15.7525
																	15.78	-15.7525
																	15.78	-15.7694
																	15.78	-15.7863
																	15.78	-15.7863
																	15.8354	-15.7863
																	15.8354	-15.7863
																	15.8354	-15.7863
																	15.8354	-15.7863
																	15.8354	-15.7863
																	15.8354	-15.7863
																	15.8354	-15.7863
																	15.8908	-15.7863
																	15.8908	-15.8031
																	15.8908	-15.7863
																	15.8908	-15.7863
																	15.8908	-15.7863
																	15.8908	-15.8031
																	15.9462	-15.8031
																	15.9462	-15.8031
																	15.9462	-15.8031
																	15.9462	-15.8031
																	15.9462	-15.8031
																	15.9462	-15.82
																	16.0016	-15.82
																	16.0016	-15.82
																	16.0016	-15.8369
																	16.0016	-15.8369
																	16.0016	-15.8369
																	16.0016	-15.8369
																	16.057	-15.8537
																	16.057	-15.8537
																	16.057	-15.8537
																	16.057	-15.8537
																	16.057	-15.8537
																	16.057	-15.8706
																	16.057	-15.8706
																	16.1123	-15.8706
																	16.1123	-15.8706
																	16.1123	-15.8706
																	16.1123	-15.8875
																	16.1123	-15.8875
																	16.1123	-15.8875
																	16.1677	-15.8875
																	16.1677	-15.8875
																	16.1677	-15.9044
																	16.1677	-15.9044
																	16.1677	-15.9213
																	16.1677	-15.9044
																	16.2231	-15.9044
																	16.2231	-15.9044
																	16.2231	-15.9044
																	16.2231	-15.9044
																	16.2231	-15.9044
																	16.2231	-15.9044
																	16.2231	-15.9044
																	16.2785	-15.9213
																	16.2785	-15.9213
																	16.2785	-15.9213
																	16.2785	-15.9213
																	16.2785	-15.9213
																	16.2785	-15.9213
																	16.3339	-15.9213
																	16.3339	-15.9213
																	16.3339	-15.9381
																	16.3339	-15.9381
																	16.3339	-15.9381
																	16.3339	-15.955
																	16.3893	-15.955
																	16.3893	-15.955
																	16.3893	-15.955
																	16.3893	-15.955
																	16.3893	-15.955
																	16.3893	-15.955
																	16.4447	-15.955
																	16.4447	-15.955
																	16.4447	-15.955
																	16.4447	-15.955
																	16.4447	-15.955
																	16.4447	-15.955
																	16.4447	-15.955
																	16.5001	-15.955
																	16.5001	-15.955
																	16.5001	-15.955
																	16.5001	-15.9719
																	16.5001	-15.9719
																	16.5001	-15.9719
																	16.5555	-15.955
																	16.5555	-15.955
																	16.5555	-15.955
																	16.5555	-15.955
																	16.5555	-15.955
																	16.5555	-15.955
																	16.6109	-15.955
																	16.6109	-15.955
																	16.6109	-15.955
																	16.6109	-15.955
																	16.6109	-15.955
																	16.6109	-15.955
																	16.6663	-15.955
																	16.6663	-15.955
																	16.6663	-15.955
																	16.6663	-15.955
																	16.6663	-15.955
																	16.6663	-15.9719
																	16.6663	-15.9719
																	16.7216	-15.9719
																	16.7216	-15.9719
																	16.7216	-15.9719
																	16.7216	-15.9719
																	16.7216	-15.9719
																	16.7216	-15.9719
																	16.777	-15.9887
																	16.777	-15.9887
																	16.777	-15.9887
																	16.777	-15.9887
																	16.777	-15.9887
																	16.777	-15.9887
																	16.8324	-15.9887
																	16.8324	-16.0056
																	16.8324	-15.9887
																	16.8324	-16.0056
																	16.8324	-15.9887
																	16.8324	-15.9887
																	16.8878	-16.0562
																	16.8878	-16.09
																	16.8878	-16.0731
																	16.8878	-16.0562
																	16.8878	-16.0394
																	16.8878	-16.0225
																	16.8878	-16.0225
																	16.9432	-16.0056
																	16.9432	-15.9719
																	16.9432	-15.9719
																	16.9432	-15.9381
																	16.9432	-15.9044
																	16.9432	-15.8706
																	16.9986	-15.8369
																	16.9986	-15.82
																	16.9986	-15.8537
																	16.9986	-15.82
																	16.9986	-15.8031
																	16.9986	-15.7863
																	17.054	-15.7694
																	17.054	-15.7525
																	17.054	-15.7356
																	17.054	-15.7188
																	17.054	-15.7188
																	17.054	-15.7188
																	17.1094	-15.7019
																	17.1094	-15.7019
																	17.1094	-15.685
																	17.1094	-15.685
																	17.1094	-15.685
																	17.1094	-15.6681
																	17.1094	-15.6681
																	17.1648	-15.6681
																	17.1648	-15.6681
																	17.1648	-15.6681
																	17.1648	-15.6681
																	17.1648	-15.6512
																	17.1648	-15.6512
																	17.2202	-15.6512
																	17.2202	-15.6512
																	17.2202	-15.6512
																	17.2202	-15.6512
																	17.2202	-15.6512
																	17.2202	-15.6512
																	17.2755	-15.6512
																	17.2755	-15.6512
																	17.2755	-15.6512
																	17.2755	-15.6512
																	17.2755	-15.6512
																	17.2755	-15.6512
																	17.3309	-15.6512
																	17.3309	-15.6512
																	17.3309	-15.6512
																	17.3309	-15.6512
																	17.3309	-15.6344
																	17.3309	-15.6006
																	17.3309	-15.5838
																	17.3863	-15.5838
																	17.3863	-15.5838
																	17.3863	-15.5838
																	17.3863	-15.5838
																	17.3863	-15.5838
																	17.3863	-15.5838
																	17.4417	-15.5838
																	17.4417	-15.5838
																	17.4417	-15.5838
																	17.4417	-15.5838
																	17.4417	-15.6006
																	17.4417	-15.5838
																	17.4971	-15.6344
																	17.4971	-15.6512
																	17.4971	-15.6681
																	17.4971	-15.685
																	17.4971	-15.6681
																	17.4971	-15.6175
																	17.5525	-15.7525
																	17.5525	-15.7356
																	17.5525	-15.7188
																	17.5525	-15.685
																	17.5525	-15.6175
																	17.5525	-15.6344
																	17.5525	-15.6512
																	17.6079	-15.6175
																	17.6079	-15.6175
																	17.6079	-15.6175
																	17.6079	-15.6175
																	17.6079	-15.6175
																	17.6079	-15.6175
																	17.6633	-15.6175
																	17.6633	-15.6175
																	17.6633	-15.6006
																	17.6633	-15.6344
																	17.6633	-15.6512
																	17.6633	-15.6681
																	17.7187	-15.6681
																	17.7187	-15.6512
																	17.7187	-15.6512
																	17.7187	-15.6344
[truncated: 54,173 more rows]

## Sheet: Figure 5
Figure 5a						Figure 5c
		h20-1	h20-2	h20-3			Pt2Ir1/CoP		Pt/CoP
Pt2Ir1/CoP		7	37	1		0	149	0	148
Pt2Pd1/CoP		92	81	102		0.5	45	0.5	132
Pt/CoP		120	135	103		1	7	1	120
Pt2Au1/CoP		122	134	112		1.5	3	1.5	119
Pt2Rh1/CoP		132	124	138		2	1	2	115
Pt2Ag1/CoP		181	206	155
Figure 5b						Figure 5d
							Pt2Ir1/CoP		Pt/CoP
		Tafel slope-1	Tafel slope-2	Tafel slope-3		0	108	0	108
Pt2Ir1/CoP		25.2	31.8	18		0.5	45	0.5	98
Pt2Pd1/CoP		70.5	65.6	74		1	25	1	91
Pt/CoP		91	82.5	97		1.5	24	1.5	90
Pt2Au1/CoP		90.2	96.6	85		2	23	2	88
Pt2Rh1/CoP		100.3	96	103
Pt2Ag1/CoP		140.1	154	127

## Sheet: Figure 6
Figure 6a
	CoP		Pt/CoP		Ir/CoP		Pt2Ir1/CoP		Pt/rGO		Pt2Ir1/rGO		SCN-Pt/CoP		SCN-Pt2Ir1/CoP
0	0.0018	0	0.0015	0	0.0018	0	0.007	0	0.0001	0	0.0001	0	0.0018	0	0.001
-10	0.0024	-10	0.0025	-10	0.0024	-10	0.019	-10	0.0002	-10	0.0007	-10	0.0018	-10	0.0012
-20	0.0026	-20	0.004	-20	0.0027	-20	0.051	-20	0.0007	-20	0.0024	-20	0.002	-20	0.0017
-30	0.0032	-30	0.0063	-30	0.0031	-30	0.066	-30	0.0016	-30	0.0037	-30	0.0028	-30	0.002
-40	0.004	-40	0.0093	-40	0.0042	-40	0.081	-40	0.0027	-40	0.0048	-40	0.0033	-40	0.0038
-50	0.007	-50	0.013	-50	0.0071	-50	0.088	-50	0.0037	-50	0.0058	-50	0.0054	-50	0.0064
-60	0.01	-60	0.016	-60	0.0101	-60	0.096	-60	0.0047	-60	0.0065	-60	0.0097	-60	0.011
-70	0.0132	-70	0.017	-70	0.0145			-70	0.0055	-70	0.0069	-70	0.014	-70	0.013
-80	0.0145	-80	0.018	-80	0.019			-80	0.0061	-80	0.0072	-80	0.015	-80	0.016
-90	0.0172	-90	0.019	-90	0.0218			-90	0.0065			-90	0.018	-90	0.019
-100	0.0203	-100	0.02	-100	0.0235							-100	0.021	-100	0.021
-110	0.0224	-110	0.021	-110	0.0245							-110	0.023	-110	0.024
-120	0.024	-120	0.022	-120	0.0255							-120	0.025	-120	0.025
-130	0.026	-130	0.0222	-130	0.0266							-130	0.026	-130	0.026
Figure 6b
	CoP		Pt/CoP		Pt2Ir1/CoP
-30	3.72916	-20	3.67843	0	3.63979
-40	3.62829	-30	3.56642	-10	3.39914
-50	3.50225	-40	3.48046	-20	3.21308
-60	3.39837	-50	3.31122	-30	2.94939
-70	3.3352	-60	3.18007	-40	2.70634
-80	3.19343	-70	3.00741
Figure 6c
	CoP		Pt/CoP		Ir/CoP		Pt2Ir1/CoP		Pt/rGO		Pt2Ir1/rGO		SCN-Pt/CoP		SCN-Pt2Ir1/CoP
-0.015	-0.4265	-0.015	-0.39904	-0.015	-0.39904	-0.015	-1.16348	-0.015	-0.12905	-0.015	-0.11754	-0.015	-0.38395	-0.015	-0.29534
-0.003	-0.35584	-0.003	-0.34654	-0.003	-0.34963	-0.003	-0.98846	-0.003	0.08637	-0.003	0.09447	-0.003	-0.32619	-0.003	-0.25092
0.009	-0.29973	0.009	-0.29978	0.009	-0.30494	0.009	-0.83259	0.009	0.18092	0.009	0.15071	0.009	-0.27476	0.009	-0.21135
0.021	-0.261	0.021	-0.2675	0.021	-0.27265	0.021	-0.725	0.021	0.19759	0.021	0.16673	0.021	-0.23925	0.021	-0.18404
0.033	-0.23295	0.033	-0.24413	0.033	-0.24413	0.033	-0.64708	0.033	0.20164	0.033	0.16922	0.033	-0.21354	0.033	-0.16426
0.045	-0.2094	0.045	-0.2245	0.045	-0.2245	0.045	-0.58167	0.045	0.19925	0.045	0.16626	0.045	-0.19195	0.045	-0.14765
0.057	-0.1878	0.057	-0.2065	0.057	-0.2065	0.057	-0.52167	0.057	0.19646	0.057	0.1621	0.057	-0.17215	0.057	-0.13242
0.069	-0.16425	0.069	-0.18687	0.069	-0.18687	0.069	-0.45625	0.069	0.18942	0.069	0.15854	0.069	-0.15056	0.069	-0.11582
0.081	-0.14499	0.081	-0.17083	0.081	-0.17083	0.081	-0.40275	0.081	0.1861	0.081	0.15629	0.081	-0.13291	0.081	-0.10224
0.093	-0.12447	0.093	-0.15373	0.093	-0.15373	0.093	-0.34575	0.093	0.18464	0.093	0.15332	0.093	-0.1141	0.093	-0.08777
0.105	-0.10425	0.105	-0.13688	0.105	-0.13688	0.105	-0.28958	0.105	0.18358	0.105	0.15297	0.105	-0.09556	0.105	-0.07351
0.117	-0.08685	0.117	-0.12238	0.117	-0.12238	0.117	-0.24125	0.117	0.18245	0.117	0.15288	0.117	-0.07961	0.117	-0.06124
0.129	-0.06618	0.129	-0.10515	0.129	-0.10515	0.129	-0.18383	0.129	0.18209	0.129	0.15262	0.129	-0.06066	0.129	-0.04667
0.141	-0.04889	0.141	-0.09074	0.141	-0.09074	0.141	-0.13579	0.141	0.18157	0.141	0.15262	0.141	-0.04481	0.141	-0.03447
0.153	-0.0312	0.153	-0.076	0.153	-0.076	0.153	-0.08667	0.153	0.18138	0.153	0.15354	0.153	-0.0286	0.153	-0.022
0.165	-0.01144	0.165	-0.05954	0.165	-0.05954	0.165	-0.03179	0.165	0.18264	0.165	0.1542	0.165	-0.01049	0.165	-0.00807
0.177	0.00636	0.177	-0.0447	0.177	-0.0447	0.177	0.01767	0.177	0.18482	0.177	0.15507	0.177	0.00583	0.177	0.00448
0.189	0.02486	0.189	-0.02929	0.189	-0.02929	0.189	0.06904	0.189	0.18752	0.189	0.15613	0.189	0.02278	0.189	0.01753
0.201	0.04585	0.201	-0.01179	0.201	-0.01179	0.201	0.12737	0.201	0.19005	0.201	0.15815	0.201	0.04203	0.201	0.03233
0.213	0.06491	0.213	0.00584	0.213	0.00584	0.213	0.20304	0.213	0.19204	0.213	0.16263	0.213	0.0595	0.213	0.04577
0.225	0.08766	0.225	0.02461	0.225	0.02461	0.225	0.26022	0.225	0.19564	0.225	0.17887	0.225	0.08035	0.225	0.06181
0.237	0.11357	0.237	0.04578	0.237	0.04578	0.237	0.32894	0.237	0.201	0.237	0.16787	0.237	0.10411	0.237	0.08008
0.249	0.13958	0.249	0.07652	0.249	0.0757	0.249	0.40697	0.249	0.20819	0.249	0.16179	0.249	0.12795	0.249	0.09842
0.261	0.17088	0.261	0.10704	0.261	0.10863	0.261	0.49716	0.261	0.22762	0.261	0.15881	0.261	0.15732	0.261	0.12172
0.273	0.20379	0.273	0.1444	0.273	0.13816	0.273	0.58202	0.273	0.21404	0.273	0.15806	0.273	0.18785	0.273	0.14439
0.285	0.24752	0.285	0.1786	0.285	0.17267	0.285	0.68879	0.285	0.20429	0.285	0.15715	0.285	0.2268	0.285	0.17209
0.297	0.28728	0.297	0.18386	0.297	0.17686	0.297	0.80492	0.297	0.20068	0.297	0.15672	0.297	0.27056	0.297	0.19052
0.309	0.32888	0.309	0.18996	0.309	0.18308	0.309	0.96258	0.309	0.19853	0.309	0.15731	0.309	0.26958	0.309	0.18828
0.321	0.33497	0.321	0.19701	0.321	0.18828	0.321	1.18082	0.321	0.19905	0.321	0.15777	0.321	0.27362	0.321	0.18603
0.333	0.34213	0.333	0.20448	0.333	0.19767	0.333	1.59322	0.333	0.19979	0.333	0.1597	0.333	0.2791	0.333	0.19032
0.345	0.35158	0.345	0.21311	0.345	0.20774	0.345	1.75481	0.345	0.19962	0.345	0.1613	0.345	0.28719	0.345	0.19646
0.357	0.36087	0.357	0.22143	0.357	0.21748	0.357	1.72874	0.357	0.20041	0.357	0.16286	0.357	0.29562	0.357	0.20559
0.369	0.37154	0.369	0.23248	0.369	0.23343	0.369	1.62154	0.369	0.20128	0.369	0.16454	0.369	0.30842	0.369	0.21701
0.381	0.38434	0.381	0.24426	0.381	0.25018	0.381	1.51784	0.381	0.20195	0.381	0.16661	0.381	0.32045	0.381	0.23148
0.393	0.39851	0.393	0.2557	0.393	0.2616	0.393	1.47417	0.393	0.20231	0.393	0.16866	0.393	0.33573	0.393	0.24727
0.405	0.41124	0.405	0.27443	0.405	0.27586	0.405	1.42849	0.405	0.20456	0.405	0.17055	0.405	0.35901	0.405	0.26479
0.417	0.4356	0.417	0.29424	0.417	0.29424	0.417	1.40097	0.417	0.20638	0.417	0.1722	0.417	0.38661	0.417	0.28442
0.429	0.4539	0.429	0.31406	0.429	0.31406	0.429	1.37951	0.429	0.20739	0.429	0.17287	0.429	0.40865	0.429	0.30331
0.441	0.4737	0.441	0.33388	0.441	0.33388	0.441	1.37708	0.441	0.20971	0.441	0.17507	0.441	0.42637	0.441	0.32307
0.453	0.49365	0.453	0.355	0.453	0.355	0.453	1.38432	0.453	0.21187	0.453	0.17662	0.453	0.44511	0.453	0.34239
0.465	0.5196	0.465	0.37263	0.465	0.37263	0.465	1.41033	0.465	0.21375	0.465	0.17811	0.465	0.47066	0.465	0.36204
0.477	0.54555	0.477	0.40462	0.477	0.39882	0.477	1.44416	0.477	0.21579	0.477	0.18	0.477	0.49723	0.477	0.38248
0.489	0.57375	0.489	0.42812	0.489	0.42498	0.489	1.53892	0.489	0.21957	0.489	0.18297	0.489	0.52594	0.489	0.40457
0.501	0.60525	0.501	0.45437	0.501	0.44922	0.501	1.63842	0.501	0.22059	0.501	0.18382	0.501	0.55481	0.501	0.42678
0.513	0.63675	0.513	0.48063	0.513	0.48063	0.513	1.73533	0.513	0.22283	0.513	0.18583	0.513	0.58369	0.513	0.44899
0.525	0.67365	0.525	0.51137	0.525	0.51137	0.525	1.86024	0.525	0.22563	0.525	0.18832	0.525	0.61751	0.525	0.47501
0.537	0.7107	0.537	0.54225	0.537	0.54225	0.537	1.955	0.537	0.2284	0.537	0.19072	0.537	0.65148	0.537	0.50113
0.549	0.7494	0.549	0.5745	0.549	0.5745	0.549	2.08167	0.549	0.23163	0.549	0.1927	0.549	0.68695	0.549	0.52842
0.561	0.79245	0.561	0.61038	0.561	0.61038	0.561	2.20125	0.561	0.23274	0.561	0.19419	0.561	0.72641	0.561	0.55878
0.573	0.83475	0.573	0.64562	0.573	0.64562	0.573	2.31875	0.573	0.23518	0.573	0.1951	0.573	0.76519	0.573	0.58861
0.585	0.8826	0.585	0.6855	0.585	0.6855	0.585	2.45167	0.585	0.23934	0.585	0.19983	0.585	0.80905	0.585	0.62235
0.597	0.9285	0.597	0.72375	0.597	0.72375	0.597	2.57917	0.597	0.2431	0.597	0.20144	0.597	0.85113	0.597	0.65471
0.609	0.97965	0.609	0.76638	0.609	0.76638	0.609	2.72125	0.609	0.24814	0.609	0.2069	0.609	0.89801	0.609	0.69078
0.621	1.03335	0.621	0.81113	0.621	0.81113	0.621	2.87042	0.621	0.2523	0.621	0.21042	0.621	0.94724	0.621	0.72864
0.633	1.0896	0.633	0.858	0.633	0.858	0.633	3.02667	0.633	0.25661	0.633	0.21369	0.633	0.9988	0.633	0.76831
0.621	0.88624	0.621	0.76013	0.621	0.76779	0.621	2.70042	0.621	0.15598	0.621	0.06171	0.621	0.89114	0.621	0.68549
0.609	0.76287	0.609	0.6365	0.609	0.64157	0.609	2.28833	0.609	0.0647	0.609	0.03388	0.609	0.75515	0.609	0.58088
0.597	0.65743	0.597	0.5395	0.597	0.54251	0.597	1.965	0.597	0.02019	0.597	0.00616	0.597	0.64845	0.597	0.49881
0.585	0.56383	0.585	0.45913	0.585	0.4613	0.585	1.69708	0.585	-0.00279	0.585	-0.00711	0.585	0.56004	0.585	0.4308
0.573	0.48601	0.573	0.39112	0.573	0.39681	0.573	1.47042	0.573	-0.01469	0.573	-0.01505	0.573	0.48524	0.573	0.37326
0.561	0.42253	0.561	0.33563	0.561	0.33563	0.561	1.28542	0.561	-0.0207	0.561	-0.02048	0.561	0.42419	0.561	0.3263
0.549	0.36658	0.549	0.28575	0.549	0.28575	0.549	1.11917	0.549	-0.02658	0.549	-0.02581	0.549	0.36933	0.549	0.2841
0.537	0.32068	0.537	0.24525	0.537	0.24525	0.537	0.98417	0.537	-0.03246	0.537	-0.03125	0.537	0.32478	0.537	0.24983
0.525	0.28087	0.525	0.20812	0.525	0.20812	0.525	0.86042	0.525	-0.03473	0.525	-0.03429	0.525	0.28394	0.525	0.21841
0.513	0.2511	0.513	0.1765	0.513	0.1765	0.513	0.755	0.513	-0.03914	0.513	-0.03853	0.513	0.24915	0.513	0.19165
0.501	0.21739	0.501	0.15025	0.501	0.15025	0.501	0.6675	0.501	-0.04075	0.501	-0.04331	0.501	0.22028	0.501	0.16944
0.489	0.19336	0.489	0.12525	0.489	0.12525	0.489	0.58417	0.489	-0.04583	0.489	-0.04581	0.489	0.19278	0.489	0.14829
0.477	0.17149	0.477	0.104	0.477	0.104	0.477	0.51333	0.477	-0.05037	0.477	-0.04875	0.477	0.1694	0.477	0.13031
0.465	0.15193	0.465	0.08562	0.465	0.08562	0.465	0.45208	0.465	-0.05558	0.465	-0.0494	0.465	0.14919	0.465	0.11476
0.453	0.13286	0.453	0.06778	0.453	0.06778	0.453	0.39258	0.453	-0.05919	0.453	-0.0506	0.453	0.12955	0.453	0.09966
0.441	0.11668	0.441	0.05366	0.441	0.05366	0.441	0.34554	0.441	-0.06146	0.441	-0.05179	0.441	0.11403	0.441	0.08771
0.429	0.09742	0.429	0.04017	0.429	0.04017	0.429	0.30058	0.429	-0.06293	0.429	-0.05299	0.429	0.09919	0.429	0.0763
0.417	0.08683	0.417	0.02735	0.417	0.02735	0.417	0.25783	0.417	-0.06258	0.417	-0.05215	0.417	0.08508	0.417	0.06545
0.405	0.07507	0.405	0.01711	0.405	0.01711	0.405	0.22371	0.405	-0.06293	0.405	-0.05244	0.405	0.07382	0.405	0.05679
0.393	0.06227	0.393	0.00596	0.393	0.00596	0.393	0.18654	0.393	-0.06157	0.393	-0.05131	0.393	0.06156	0.393	0.04735
0.381	0.05188	0.381	-0.00286	0.381	-0.00286	0.381	0.15713	0.381	-0.06122	0.381	-0.05102	0.381	0.05185	0.381	0.03989
0.369	0.04111	0.369	-0.01144	0.369	-0.01144	0.369	0.12854	0.369	-0.06157	0.369	-0.05131	0.369	0.04242	0.369	0.03263
0.357	0.03154	0.357	-0.02053	0.357	-0.02053	0.357	0.09825	0.357	-0.06242	0.357	-0.0533	0.357	0.03242	0.357	0.02494
0.345	0.02279	0.345	-0.02739	0.345	-0.02739	0.345	0.07537	0.345	-0.06532	0.345	-0.05444	0.345	0.02487	0.345	0.01913
0.333	0.01367	0.333	-0.0361	0.333	-0.0361	0.333	0.04633	0.333	-0.06642	0.333	-0.05642	0.333	0.01529	0.333	0.01176
0.321	0.00499	0.321	-0.0431	0.321	-0.0431	0.321	0.023	0.321	-0.06828	0.321	-0.0581	0.321	0.00759	0.321	0.00584
0.309	-0.00585	0.309	-0.05055	0.309	-0.05055	0.309	-0.00182	0.309	-0.07114	0.309	-0.06105	0.309	-0.0006017	0.309	-0.000462846
0.297	-0.01453	0.297	-0.05921	0.297	-0.05921	0.297	-0.03071	0.297	-0.07445	0.297	-0.06371	0.297	-0.01013	0.297	-0.0078
0.285	-0.02455	0.285	-0.06555	0.285	-0.06555	0.285	-0.06066	0.285	-0.07691	0.285	-0.06754	0.285	-0.01711	0.285	-0.01316
0.273	-0.03367	0.273	-0.07487	0.273	-0.07487	0.273	-0.10184	0.273	-0.08043	0.273	-0.07097	0.273	-0.02736	0.273	-0.02105
0.261	-0.04362	0.261	-0.08247	0.261	-0.08247	0.261	-0.13237	0.261	-0.08339	0.261	-0.07256	0.261	-0.03572	0.261	-0.02748
0.249	-0.05274	0.249	-0.0902	0.249	-0.0902	0.249	-0.15484	0.249	-0.08449	0.249	-0.07339	0.249	-0.04422	0.249	-0.03402
0.237	-0.06351	0.237	-0.09981	0.237	-0.09981	0.237	-0.18422	0.237	-0.0864	0.237	-0.07427	0.237	-0.05479	0.237	-0.04215
0.225	-0.07435	0.225	-0.10773	0.225	-0.10773	0.225	-0.21765	0.225	-0.08841	0.225	-0.07563	0.225	-0.0635	0.225	-0.04884
0.213	-0.0864	0.213	-0.11776	0.213	-0.11776	0.213	-0.29265	0.213	-0.09026	0.213	-0.07858	0.213	-0.07454	0.213	-0.05734
0.201	-0.09799	0.201	-0.12785	0.201	-0.12785	0.201	-0.54684	0.201	-0.09754	0.201	-0.08537	0.201	-0.08564	0.201	-0.06587
0.189	-0.11212	0.189	-0.13689	0.189	-0.13689	0.189	-0.8554	0.189	-0.10286	0.189	-0.10012	0.189	-0.09558	0.189	-0.07352
0.177	-0.12371	0.177	-0.149	0.177	-0.149	0.177	-0.72281	0.177	-0.11954	0.177	-0.15648	0.177	-0.1089	0.177	-0.08377
0.165	-0.1362	0.165	-0.15892	0.165	-0.15892	0.165	-0.63604	0.165	-0.16445	0.165	-0.14633	0.165	-0.11982	0.165	-0.09217
0.153	-0.1528	0.153	-0.17201	0.153	-0.17201	0.153	-0.61779	0.153	-0.14638	0.153	-0.13388	0.153	-0.13421	0.153	-0.10324
0.141	-0.16877	0.141	-0.18362	0.141	-0.18362	0.141	-0.59978	0.141	-0.14322	0.141	-0.12839	0.141	-0.14699	0.141	-0.11307
0.129	-0.18391	0.129	-0.19625	0.129	-0.19625	0.129	-0.58687	0.129	-0.14568	0.129	-0.12561	0.129	-0.16088	0.129	-0.12375
0.117	-0.20077	0.117	-0.21063	0.117	-0.21063	0.117	-0.58867	0.117	-0.1506	0.117	-0.12373	0.117	-0.17669	0.117	-0.13591
0.105	-0.21749	0.105	-0.22313	0.105	-0.22313	0.105	-0.60968	0.105	-0.15251	0.105	-0.12296	0.105	-0.19044	0.105	-0.14649
0.093	-0.23522	0.093	-0.23825	0.093	-0.23825	0.093	-0.64601	0.093	-0.15394	0.093	-0.12296	0.093	-0.20708	0.093	-0.15929
0.081	-0.25281	0.081	-0.25288	0.081	-0.25288	0.081	-0.69583	0.081	-0.15468	0.081	-0.12284	0.081	-0.22316	0.081	-0.17166
0.069	-0.27111	0.069	-0.26725	0.069	-0.26725	0.069	-0.73426	0.069	-0.15611	0.069	-0.12277	0.069	-0.23898	0.069	-0.18383
0.057	-0.29043	0.057	-0.284	0.057	-0.284	0.057	-0.77418	0.057	-0.15563	0.057	-0.12286	0.057	-0.2574	0.057	-0.198
0.045	-0.31032	0.045	-0.29975	0.045	-0.29975	0.045	-0.81921	0.045	-0.15468	0.045	-0.12432	0.045	-0.27473	0.045	-0.21133
0.033	-0.33122	0.033	-0.3175	0.033	-0.3175	0.033	-0.86093	0.033	-0.15177	0.033	-0.12525	0.033	-0.29425	0.033	-0.22635
0.021	-0.35443	0.021	-0.336	0.021	-0.336	0.021	-0.92096	0.021	-0.15186	0.021	-0.12634	0.021	-0.3146	0.021	-0.242
0.009	-0.38081	0.009	-0.35438	0.009	-0.35438	0.009	-0.9894	0.009	-0.15085	0.009	-0.12885	0.009	-0.33481	0.009	-0.25755
-0.003	-0.4056	-0.003	-0.37638	-0.003	-0.37638	-0.003	-1.06925	-0.003	-0.1461	-0.003	-0.12761	-0.003	-0.35901	-0.003	-0.27616
-0.015	-0.42722	-0.015	-0.39904	-0.015	-0.39904	-0.015	-1.16348	-0.015	-0.12905	-0.015	-0.11754	-0.015	-0.38395	-0.015	-0.29534
Figure 6d
	CoP		Pt/CoP		Pt2Ir1/CoP
50	0.3	50	0.28503	50	0.36097
250	0.315	250	0.30351	250	0.3641
450	0.329	450	0.3168	450	0.36071
650	0.347	650	0.33142	650	0.36611
850	0.359	850	0.34463	850	0.36553
Figure 6e
	Pt2Ir1/CoP
0	1.82
0.1	1.64
0.23	1.34
0.39	1.09
0.68	0.47
Figure 6f
	Pt2Ir1/CoP
2.95	1.56
3.05	1.45
3.15	1.35
3.25	1.22
3.35	1.13

## Sheet: Figure S2
24.0098	107.998
23.9902	108.394
23.9706	103.537
23.951	95.4948
23.9314	105.203
23.9118	96.0401
23.8922	98.2952
23.8726	116.74
23.8529	114.679
23.8333	99.6429
23.8137	123.619
23.7941	114.02
23.7745	90.4456
23.7549	95.7357
23.7353	106.972
23.7157	90.9044
23.6961	99.8317
23.6765	111.015
23.6569	123.942
23.6373	129.322
23.6177	114.143
23.598	113.344
23.5784	98.2814
23.5588	112.426
23.5392	124.162
23.5196	151.25
23.5	224.275
23.4804	267.91
23.4608	289.169
23.4412	239.888
23.4216	234.429
23.402	243.583
23.3823	268.134
23.3627	253.762
23.3431	234.18
23.3235	242.712
23.3039	245.225
23.2843	246.043
23.2647	257.433
23.2451	250.416
23.2255	265.07
23.2059	243.813
23.1863	228.099
23.1667	241.662
23.1471	222.66
23.1274	210.036
23.1078	224.105
23.0882	231.241
23.0686	220.79
23.049	245.702
23.0294	236.586
23.0098	226.985
22.9902	200.679
22.9706	212.138
22.951	227.54
22.9314	229.86
22.9118	236.557
22.8922	233.534
22.8726	247.429
22.8529	241.329
22.8333	266.188
22.8137	245.772
22.7941	283.446
22.7745	282.288
22.7549	308.333
22.7353	308.425
22.7157	310.33
22.6961	311.1
22.6765	360.26
22.6569	402.651
22.6373	382.888
22.6177	364.925
22.598	408.857
22.5784	429.008
22.5588	505.012
22.5392	581.508
22.5196	700.544
22.5	845.139
22.4804	939.948
22.4608	1037.58
22.4412	1126.71
22.4216	1199.54
22.402	1374.05
22.3823	1543.04
22.3627	1644.16
22.3431	1715.96
22.3235	1821.15
22.3039	2038.47
22.2843	2249.97
22.2647	2334.65
22.2451	2534.37
22.2255	2625.71
22.2059	2782.86
22.1863	3010.58
22.1667	3156.62
22.1471	3391.21
22.1274	3662.4
22.1078	3768.2
22.0882	4048.14
22.0686	4295.67
22.049	4482.54
22.0294	4605.63
22.0098	4888.1
21.9902	5083.21
21.9706	5468.61
21.951	5620.28
21.9314	6034.88
21.9118	6186.23
21.8922	6531.63
21.8726	6818.85
21.8529	6974.72
21.8333	7478.69
21.8137	7772.14
21.7941	8081.9
21.7745	8395.08
21.7549	8513.57
21.7353	8866.15
21.7157	9219.72
21.6961	9391.03
21.6765	9462.7
21.6569	9773.21
21.6373	9964.33
21.6177	10432.2
21.598	10673.8
21.5784	10816.8
21.5588	10905.4
21.5392	11064.8
21.5196	11261.7
21.5	11394.7
21.4804	11466.4
21.4608	11803.9
21.4412	11750.9
21.4216	11839.8
21.402	11840.4
21.3823	11846
21.3627	12032.1
21.3431	12005.1
21.3235	11967.1
21.3039	11849.6
21.2843	11786.2
21.2647	11685.8
21.2451	11474.4
21.2255	11307.9
21.2059	11360.4
21.1863	11178.6
21.1667	11162.5
21.1471	11223.5
21.1274	11090.5
21.1078	11344.4
21.0882	11464.6
21.0686	11633.5
21.049	11640.2
21.0294	11981.4
21.0098	12225
20.9902	12237.9
20.9706	12529
20.951	12763.5
20.9314	13083.2
20.9118	13496.6
20.8922	13721
20.8726	14023.7
20.8529	14630.4
20.8333	14884.1
20.8137	15309.3
20.7941	15574.8
20.7745	16105
20.7549	16631.7
20.7353	17232.1
20.7157	17759.7
20.6961	18255.8
20.6765	18911.5
20.6569	19561.7
20.6373	20119.6
20.6177	20734
20.598	21239.6
20.5784	21512.4
20.5588	22552.5
20.5392	23257.2
20.5196	24040.7
20.5	24558.8
20.4804	25136.7
20.4608	25828
20.4412	26415.1
20.4216	27125.2
20.402	28016.2
20.3823	28512.5
20.3627	28950.4
20.3431	29471.6
20.3235	30028.5
20.3039	30992
20.2843	31797.2
20.2647	32186.4
20.2451	32915.8
20.2255	33043.5
20.2059	33844.5
20.1863	34813.2
20.1667	35781.8
20.1471	35946.5
20.1274	36218.7
20.1078	36547.6
20.0882	37504.3
20.0686	38007
20.049	39150.4
20.0294	39772.6
20.0098	2830.19
19.9902	2830.19
19.9706	2830.19
19.951	2830.19
19.9314	2830.19
19.9118	2830.19
19.8922	2830.19
19.8726	2830.19
19.8529	2830.19
19.8333	2830.19
19.8137	2830.19
19.7941	2830.19
19.7745	2830.19
19.7549	2830.19
19.7353	2830.19
19.7157	2830.19
19.6961	2830.19
19.6765	2830.19
19.6569	2830.19
19.6373	2830.19
19.6177	2830.19
19.598	2830.19
19.5784	2830.19
19.5588	2830.19
19.5392	2830.19
19.5196	2830.19
19.5	2830.19
19.4804	2830.19
19.4608	2830.19
19.4412	2830.19
19.4216	2830.19
19.402	2830.19
19.3823	2830.19
19.3627	2830.19
19.3431	2830.19
19.3235	2830.19
19.3039	2830.19
19.2843	2830.19
19.2647	2830.19
19.2451	2830.19
19.2255	2830.19
19.2059	2830.19
19.1863	2830.19
19.1667	2830.19
19.1471	2830.19
19.1274	2830.19
19.1078	2830.19
19.0882	2830.19
19.0686	2830.19
19.049	2830.19
19.0294	2830.19
19.0098	2830.19
18.9902	2830.19
18.9706	2830.19
18.951	2830.19
18.9314	2830.19
18.9118	2830.19
18.8922	2830.19
18.8726	2830.19
18.8529	2830.19
18.8333	2830.19
18.8137	2830.19
18.7941	2830.19
18.7745	2830.19
18.7549	2830.19
18.7353	2830.19
18.7157	2830.19
18.6961	2830.19
18.6765	2830.19
18.6569	2830.19
18.6373	2830.19
18.6177	2830.19
18.598	2830.19
18.5784	2888.56
18.5588	2963.8
18.5392	3039.03
18.5196	3114.27
18.5	3189.5
18.4804	3264.74
18.4608	3339.98
18.4412	3415.21
18.4216	3490.44
18.402	3565.68
18.3823	3640.92
18.3627	3716.16
18.3431	3791.39
18.3235	3773.59
18.3039	3773.59
18.2843	3773.59
18.2647	3773.59
18.2451	3773.59
18.2255	3773.59
18.2059	3773.59
18.1863	3773.59
18.1667	3773.59
18.1471	3773.59
18.1274	3773.59
18.1078	3773.59
18.0882	3773.59
18.0686	3773.59
18.049	3773.59
18.0294	3773.59
18.0098	3773.59
17.9902	3773.59
17.9706	3773.59
17.951	3773.59
17.9314	3773.59
17.9118	3773.59
17.8922	3773.59
17.8726	3831.83
17.8529	3912.08
17.8333	3992.32
17.8137	4072.58
17.7941	4152.83
17.7745	4233.09
17.7549	4313.33
17.7353	4393.58
17.7157	4473.84
17.6961	4554.09
17.6765	4634.34
17.6569	4714.59
17.6373	4794.84
17.6177	4875.1
17.598	4955.34
17.5784	5035.6
17.5588	5115.85
17.5392	5196.1
17.5196	5276.35
17.5	5356.6
17.4804	5436.86
17.4608	5517.11
17.4412	5597.35
17.4216	5677.61
17.402	5782.23
17.3823	5882.55
17.3627	5982.87
17.3431	6083.17
17.3235	6183.49
17.3039	6283.81
17.2843	6384.12
17.2647	6484.43
17.2451	6584.75
17.2255	6685.06
17.2059	6785.38
17.1863	6885.69
17.1667	6986.01
17.1471	7086.32
17.1274	7186.64
17.1078	7286.95
17.0882	7387.26
17.0686	7487.58
17.049	7587.9
17.0294	7668.06
17.0098	7754.04
16.9902	7840.03
16.9706	7926.01
16.951	8011.99
16.9314	8097.98
16.9118	8183.96
16.8922	8269.95
16.8726	8355.93
16.8529	8441.91
16.8333	8527.9
16.8137	8663.21
16.7941	8783.59
16.7745	8903.96
16.7549	9024.34
16.7353	9144.72
16.7157	9265.1
16.6961	9385.47
16.6765	9577.73
16.6569	9818.49
16.6373	10059.3
16.6177	10300
16.598	10540.8
16.5784	10781.5
16.5588	11022.3
16.5392	11263
16.5196	11320.8
16.5	11320.8
16.4804	11500.2
16.4608	11650.7
16.4412	11801.2
16.4216	11951.7
16.402	12102.1
16.3823	12252.6
16.3627	12403.1
16.3431	12553.5
16.3235	12704
16.3039	12854.5
16.2843	13004.9
16.2647	13155.4
16.2451	13404.2
16.2255	13705.2
16.2059	14006.1
16.1863	14307.1
16.1667	14608
16.1471	14909
16.1274	15209.9
16.1078	15427.5
16.0882	15668.3
16.0686	15909.1
16.049	16149.8
16.0294	16390.6
16.0098	16631.3
15.9902	16872.1
15.9706	17122.2
15.951	17380.2
15.9314	17573
15.9118	17573
15.8922	17795.8
15.8726	18076.9
15.8529	18358.1
15.8333	18639.3
15.8137	19414.5
15.7941	20047.1
15.7745	20429.9
15.7549	21289.2
15.7353	22132.8
15.7157	23348.9
15.6961	23434.3
15.6765	24197.6
15.6569	24872.4
15.6372	25858.7
15.6176	27124
15.598	29765.6
15.5784	33402.7
15.5588	35210.2
15.5392	47137.7
15.5196	53527.4
15.5	67104.3
15.4804	79505.8
15.4608	91403.3
15.4412	97471.9
15.4216	108696
15.402	116688
15.3824	122192
15.3628	134855
15.3431	145470
15.3235	148837
15.3039	155339
15.2843	161846
15.2647	168435
15.2451	178222
15.2255	185964
15.2059	192322
15.1863	199978
15.1667	211615
15.1471	217243
15.1274	229442
15.1078	237365
15.0882	249277
15.0686	252339
15.049	264608
15.0294	268631
15.0098	274217
14.9902	278830
14.9706	284509
14.951	289458
14.9314	295322
14.9118	302489
14.8922	311303
14.8726	316127
14.8529	322163
14.8333	328957
14.8137	337333
14.7941	346906
14.7745	356222
14.7549	364136
14.7353	369938
14.7157	377566
14.6961	385662
14.6765	393733
14.6569	400397
14.6372	405468
14.6176	409587
14.598	415218
14.5784	420385
14.5588	424885
14.5392	430405
14.5196	433417
14.5	435702
14.4804	438782
14.4608	441651
14.4412	446075
14.4216	449429
14.402	453377
14.3824	454333
14.3628	456603
14.3431	458389
14.3235	461996
14.3039	465417
14.2843	468436
14.2647	470060
14.2451	470754
14.2255	471710
14.2059	473881
14.1863	476202
14.1667	477897
14.1471	479798
14.1274	481722
14.1078	481794
14.0882	482698
14.0686	484964
14.049	486548
14.0294	486988
14.0098	487881
13.9902	489433
13.9706	490179
13.951	490929
13.9314	492766
13.9118	494306
13.8922	493639
13.8726	493202
13.8529	493198
13.8333	494397
13.8137	495107
13.7941	495492
13.7745	494345
13.7549	495250
13.7353	495143
13.7157	496167
13.6961	497429
13.6765	497714
13.6569	497992
13.6372	496933
13.6176	498190
13.598	499468
13.5784	500179
13.5588	499837
13.5392	499052
13.5196	498909
13.5	498591
13.4804	500619
13.4608	500571
13.4412	500282
13.4216	499913
13.402	499397
13.3824	498004
13.3628	497381
13.3431	498405
13.3235	498540
13.3039	498016
13.2843	497615
13.2647	497421
13.2451	496460
13.2255	496234
13.2059	496484
13.1863	495210
13.1667	496119
13.1471	495091
13.1274	494123
13.1078	494377
13.0882	495159
13.0686	493421
13.049	491079
13.0294	490202
13.0098	490956
12.9902	490226
12.9706	489726
12.951	486560
12.9314	485694
12.9118	485524
12.8922	485758
12.8726	485012
12.8529	484754
12.8333	481933
12.8137	481159
12.7941	478889
12.7745	477048
12.7549	475948
12.7353	475286
12.7157	473361
12.6961	472020
12.6765	468595
12.6569	468024
12.6372	466726
12.6176	465683
12.598	463198
12.5784	461476
12.5588	460317
12.5392	458321
12.5196	457901
12.5	456163
12.4804	453448
12.4608	452202
12.4412	449790
12.4216	446940
12.402	445770
12.3824	443853
12.3628	441841
12.3431	438504
12.3235	436476
12.3039	434107
12.2843	432556
12.2647	429952
12.2451	427329
12.2255	424060
12.2059	421524
12.1863	419349
12.1667	417365
12.1471	415746
12.1274	412008
12.1078	410075
12.0882	406087
12.0686	404079
12.049	402976
12.0294	399833
12.0098	397325
11.9902	394727
11.9706	392311
11.951	389449
11.9314	386714
11.9118	385372
11.8922	383213
11.8726	378304
11.8529	374443
11.8333	372923
11.8137	370954
11.7941	370282
11.7745	367277
11.7549	365856
11.7353	361048
11.7157	359481
11.6961	355928
11.6765	355194
11.6569	353023
11.6372	350586
11.6176	347828
11.598	345877
11.5784	344172
11.5588	341796
11.5392	338181
11.5196	335772
11.5	334196
11.4804	331935
11.4608	329556
11.4412	326592
11.4216	323935
11.402	322919
11.3824	320089
11.3628	317539
11.3431	315953
11.3235	314492
11.3039	311917
11.2843	308619
11.2647	307237
11.2451	305373
11.2255	303660
11.2059	301548
11.1863	298955
11.1667	297861
11.1471	295071
11.1274	293027
11.1078	291394
11.0882	289243
11.0686	287772
11.049	286658
11.0294	284143
11.0098	282668
10.9902	280430
10.9706	278690
10.951	276776
10.9314	274225
10.9118	274365
10.8922	274523
10.8726	274139
10.8529	270581
10.8333	266548
10.8137	264444
10.7941	262592
10.7745	264682
10.7549	263054
10.7353	259546
10.7157	255556
10.6961	253288
10.6765	251427
10.6569	250979
10.6372	250206
10.6176	247662
10.598	245333
10.5784	244439
10.5588	243338
10.5392	241571
10.5196	239330
10.5	236974
10.4804	235888
10.4608	233981
10.4412	233223
10.4216	232128
10.402	230371
10.3824	228372
10.3628	226275
10.3431	225209
10.3235	223476
10.3039	222127
10.2843	220211
10.2647	219529
10.2451	217877
10.2255	217049
10.2059	215796
10.1863	214761
10.1667	213027
10.1471	210715
10.1274	210150
10.1078	208594
10.0882	207462
10.0686	207127
10.049	205782
10.0294	204486
10.0098	202662
9.9902	201272
9.97059	200455
9.95098	199419
9.93137	198543
9.91176	196762
9.89216	195135
9.87255	195113
9.85294	194465
9.83333	192877
9.81373	191506
9.79412	190533
9.77451	188746
9.7549	187527
9.73529	186754
9.71569	186560
9.69608	185954
9.67647	184635
9.65686	183648
9.63725	183297
9.61765	181967
9.59804	180709
9.57843	180731
9.55882	179736
9.53922	178947
9.51961	177312
9.5	177398
9.48039	176666
9.46078	175915
9.44118	174787
9.42157	173919
9.40196	173262
9.38235	172677
9.36275	172018
9.34314	170824
9.32353	170132
9.30392	169089
9.28431	168970
9.26471	167813
9.2451	166980
9.22549	166617
9.20588	165005
9.18627	164348
9.16667	164361
9.14706	164317
9.12745	163310
9.10784	162595
9.08824	161875
9.06863	161356
9.04902	160494
9.02941	160396
9.0098	159884
8.9902	159285
8.97059	158104
8.95098	157810
8.93137	157114
8.91176	157096
8.89216	156331
8.87255	155965
8.85294	154996
8.83333	154120
8.81373	153668
8.79412	153548
8.77451	153156
8.7549	152794
8.73529	151876
8.71569	151000
8.69608	149961
8.67647	150027
8.65686	149918
8.63726	149549
8.61765	148563
8.59804	147590
8.57843	147231
8.55882	146738
8.53922	146719
8.51961	147096
8.5	146087
8.48039	145079
8.46078	145263
8.44118	144513
8.42157	144746
8.40196	143994
8.38235	143577
8.36274	142634
8.34314	143058
8.32353	142347
8.30392	142115
8.28431	141148
8.26471	140981
8.2451	140796
8.22549	139888
8.20588	139124
8.18627	139113
8.16667	138623
8.14706	138317
8.12745	137493
8.10784	137097
8.08824	136886
8.06863	136450
8.04902	135869
8.02941	135765
8.0098	135061
7.9902	134947
7.97059	134587
7.95098	134133
7.93137	133727
7.91176	133066
7.89216	132883
7.87255	132532
7.85294	132342
7.83333	131855
7.81373	131815
7.79412	131189
7.77451	130742
7.7549	130077
7.73529	129548
7.71569	129460
7.69608	129192
7.67647	128962
7.65686	128463
7.63725	127856
7.61765	127065
7.59804	127045
7.57843	126477
7.55882	126492
7.53922	125888
7.51961	124773
7.5	124735
7.48039	125022
7.46078	124707
7.44118	123721
7.42157	123107
7.40196	123951
7.38235	122734
7.36275	122583
7.34314	122010
7.32353	121887
7.30392	121377
7.28431	120585
7.26471	120043
7.2451	120387
7.22549	120088
7.20588	119729
7.18627	119076
7.16667	118270
7.14706	117572
7.12745	117434
7.10784	116913
7.08824	116788
7.06863	115920
7.04902	115754
7.02941	115044
7.0098	114694
6.9902	114092
6.97059	113685
6.95098	113200
6.93137	112459
6.91176	111733
6.89216	111692
6.87255	111537
6.85294	110994
6.83333	110317
6.81373	110099
6.79412	109407
6.77451	108997
6.7549	108679
6.73529	108235
6.71569	108140
6.69608	107236
6.67647	106852
6.65686	107030
6.63725	106131
6.61765	105680
6.59804	105152
6.57843	105188
6.55882	104621
6.53922	104758
6.51961	104049
6.5	103783
6.48039	103598
6.46078	102954
6.44118	102680
6.42157	102316
6.40196	101291
6.38235	101507
6.36274	100796
6.34314	100528
6.32353	99949.6
6.30392	100010
6.28431	99745.6
6.26471	99431
6.2451	98962.7
6.22549	98939.3
6.20588	99432.9
6.18627	99021
6.16667	98375.8
6.14706	97955.6
6.12745	98257.1
6.10784	97665.9
6.08824	97686.1
6.06863	97968.6
6.04902	97672.2
6.02941	97136.9
6.0098	96683.7
5.9902	96754.4
5.97059	96698.4
5.95098	96354.8
5.93137	96686.5
5.91176	96421.4
5.89216	95775
5.87255	95779.4
5.85294	95301.2
5.83333	95506
5.81373	95758.7
5.79412	95740.1
5.77451	95235.7
5.7549	94982.9
5.73529	95215.1
5.71569	95331.7
5.69608	94615.5
5.67647	93903.6
5.65686	93679.4
5.63725	93527.4
5.61765	94061.1
5.59804	93887.7
5.57843	93638.9
5.55882	92947.2
5.53922	92966.7
5.51961	92804.8
5.5	92667.9
5.48039	92153.2
5.46078	92390.5
5.44118	92149.6
5.42157	91423.4
5.40196	91219
5.38235	91024.2
5.36274	91342.5
5.34314	91346
5.32353	91041.3
5.30392	89937.7
5.28431	89817.1
5.26471	89502.4
5.2451	89796
5.22549	89506.4
5.20588	88265.5
5.18627	88331.4
5.16667	87892.9
5.14706	88142.1
5.12745	87724.2
5.10784	87429.4
5.08824	86643.6
5.06863	86622.6
5.04902	86204.8
5.02941	86028.2
5.0098	86198.4
4.9902	85933.7
4.97059	85025.4
4.95098	84505.2
4.93137	84148.8
4.91176	84217.5
4.89216	84219.4
4.87255	83687.7
4.85294	83039.7
4.83333	81882.1
4.81373	81959.9
4.79412	81855.2
4.77451	81318.6
4.7549	80757.9
4.73529	80272.6
4.71569	79694.8
4.69608	79615.5
4.67647	78951.2
4.65686	78512.7
4.63725	78545.6
4.61765	77815.5
4.59804	77404.8
4.57843	76823
4.55882	76643.3
4.53922	75650.4
4.51961	75613.9
4.5	75400.4
4.48039	74704.8
4.46078	74259.9
4.44118	73784.5
4.42157	73650.8
4.40196	73422.2
4.38235	72166.7
4.36274	72031.4
4.34314	71239.3
4.32353	71120.2
4.30392	70556
4.28431	70586.5
4.26471	69678.2
4.2451	68985.3
4.22549	69261.9
4.20588	68389.3
4.18627	67744
4.16667	67723.4
4.14706	66942.5
4.12745	66341.3
4.10784	66379
4.08824	65810.7
4.06863	65359.1
4.04902	65140.9
4.02941	64357.5
4.0098	64031.3
3.9902	63432.1
3.97059	62637.7
3.95098	62184.9
3.93137	61859.9
3.91176	61390.9
3.89216	61206.7
3.87255	60655.6
3.85294	59938.1
3.83333	59790.5
3.81373	59767.5
3.79412	59265.1
3.77451	58566.7
3.7549	58180.6
3.73529	57906.7
3.71569	57692.1
3.69608	57053.6
3.67647	56552.4
3.65686	56366.3
3.63725	55881
3.61765	55239.7
3.59804	54575.4
3.57843	54747.2
3.55882	53851.6
3.53922	53805.2
3.51961	53317.9
3.5	52902
3.48039	52594.4
3.46078	51854
3.44118	51406.3
3.42157	50907.1
3.40196	50821.4
3.38235	50405.6
3.36275	49218.3
3.34314	49179.8
3.32353	49144
3.30392	48629
3.28431	48146
3.26471	47927.8
3.2451	47531
3.22549	47180.6
3.20588	46648.8
3.18627	45946.8
3.16667	45458.7
3.14706	45538.5
3.12745	44921.8
3.10784	44894.4
3.08824	44280.2
3.06863	43912.7
3.04902	43634.5
3.02941	43366.7
3.0098	43104.4
2.9902	42394.8
2.97059	42009.9
2.95098	41400.4
2.93137	41305.6
2.91176	40686.1
2.89216	40455.6
2.87255	39891.7
2.85294	39464
2.83333	39165.6
2.81373	38594.8
2.79412	38696.4
2.77451	38078.5
2.7549	37966.6
2.73529	37519.2
2.71569	37171.7
2.69608	36651
2.67647	36288.5
2.65686	35779.8
2.63725	35681.8
2.61765	35118.5
2.59804	34896.7
2.57843	34424
2.55882	34254
2.53922	33898.8
2.51961	33399.1
2.5	32983.4
2.48039	32687.5
2.46078	32557.5
2.44118	32232.3
2.42157	31800.8
2.40196	31581.5
2.38235	31016.5
2.36275	30678
2.34314	30435.1
2.32353	29856.9
2.30392	29562.1
2.28431	29228
2.26471	28862.7
2.2451	28507.1
2.22549	28245.8
2.20588	27991.3
2.18627	27613.2
2.16667	27276.8
2.14706	27060.6
2.12745	26531.3
2.10784	26114.2
2.08824	25892.9
2.06863	25489
2.04902	24985.6
2.02941	24641.1
2.0098	24383.4
1.9902	23983.1
1.97059	23670.8
1.95098	23248.7
1.93137	22890.2
1.91176	22414.3
1.89216	21965.5
1.87255	21778.7
1.85294	21218.1
1.83333	20942.3
1.81373	20264.2
1.79412	19971.3
1.77451	19584.8
1.7549	19133.3
1.73529	18654.6
1.71569	18339.2
1.69608	17943.6
1.67647	17349.2
1.65686	17125.3
1.63725	16731
1.61765	16476.4
1.59804	16055.8
1.57843	15600.4
1.55882	15198.6
1.53922	14849.6
1.51961	14659.8
1.5	13956.6
1.48039	13510.8
1.46078	13270.4
1.44118	12957.9
1.42157	12556.7
1.40196	12085.8
1.38235	11770.4
1.36275	11455.4
1.34314	11302.6
1.32353	10883.6
1.30392	10627.5
1.28431	10269.6
1.26471	9820.63
1.2451	9581.27
1.22549	9486.87
1.20588	9073.25
1.18627	8654.17
1.16667	8496.11
1.14706	8375.83
1.12745	8194.17
1.10784	7908.25
1.08824	7555.52
1.06863	7356.75
1.04902	7200.48
1.02941	6919.21
1.0098	6976.67
0.9902	6709.01
0.97059	6552.38
0.95098	6368.25
0.93137	6200.63
0.91176	6075.48
0.89216	5908.37
0.87255	5771.67
0.85294	5485.71
0.83333	5438.02
0.81373	5302.18
0.79412	5188.53
0.77451	5110.56
0.7549	4829.76
0.73529	4699.01
0.71569	4766.39
0.69608	4643.81
0.67647	4548.21
0.65686	4530.56
0.63725	4293.33
0.61765	4200.4
0.59804	4046.03
0.57843	3700.9
0.55882	3655.06
0.53922	3563.76
0.51961	3375.57
0.5	3189
0.48039	3006.3
0.46078	2846.31
0.44118	2726.51
0.42157	2632.38
0.40196	2607.69
0.38235	2562.1
0.36275	2491.09
0.34314	2394.82
0.32353	2285.89
0.30392	2049.1
0.28431	1698.55
0.26471	1812.63
0.2451	1812.63
0.22549	1812.63
0.20588	1698.64
0.18627	1620.54
0.16667	1418.63
0.14706	1310.29
0.12745	1123.72
0.10784	963.019
0.08824	841.555
0.06863	1015.57
0.04902	645.17
0.02941	573.912
0.0098	421.265

## Sheet: Figure S3
	Figure S3a		Figure S3b		Figure S3c
10.2549	94	811.2	21562.5	545	6798.61
10.3054	144	811.15	21817.7	544.95	6691.26
10.3559	55	811.1	21899.2	544.9	6793.17
10.4063	102	811.05	22106.5	544.85	6937.43
10.4568	68	811	21825.5	544.8	6832.44
10.5073	61	810.95	21961.4	544.75	7001.87
10.5578	73	810.9	21730.2	544.7	6823.36
10.6083	122	810.85	21564.7	544.65	6673.23
10.6588	170	810.8	21576.4	544.6	6798.26
10.7093	265	810.75	21459.4	544.55	6838.94
10.7598	106	810.7	21695.3	544.5	6788.26
10.8103	176	810.65	21503.6	544.45	6703.66
10.8608	124	810.6	21642.5	544.4	6551.47
10.9113	83	810.55	21651.2	544.35	6479.54
10.9617	51	810.5	21508.9	544.3	6599.22
11.0122	180	810.45	21603.4	544.25	6686.32
11.0627	93	810.4	21910.4	544.2	6446.49
11.1132	154	810.35	21772.9	544.15	6443.94
11.1637	84	810.3	21686.7	544.1	6553.89
11.2142	113	810.25	21802.5	544.05	6406.09
11.2647	201	810.2	21616.2	544	6558.51
11.3152	182	810.15	21556.8	543.95	6455.39
11.3657	50	810.1	21870.3	543.9	6370.72
11.4161	98	810.05	21605.9	543.85	6465.65
11.4666	0	810	21683.2	543.8	6185.3
11.5171	72	809.95	21631.7	543.75	6369.49
11.5676	21	809.9	21669.1	543.7	6470.75
11.6181	51	809.85	21930	543.65	6349.57
11.6686	76	809.8	21773.7	543.6	6484.96
11.7191	140	809.75	21510.5	543.55	6207.48
11.7696	43	809.7	21868.5	543.5	6378.93
11.8201	167	809.65	21775.8	543.45	6244.22
11.8705	0	809.6	21448.2	543.4	6132.31
11.921	103	809.55	21686.1	543.35	6171.41
11.9715	80	809.5	21485	543.3	6208.42
12.022	0	809.45	21125.4	543.25	6222.11
12.0725	31	809.4	21434.6	543.2	6191.74
12.123	111	809.35	21550.1	543.15	6124.8
12.1735	86	809.3	21621.7	543.1	6083.85
12.224	52	809.25	21472.6	543.05	6159.65
12.2745	194	809.2	21556.4	543	6213.53
12.3249	151	809.15	21546.3	542.95	6118.95
12.3754	32	809.1	21823.4	542.9	5891
12.4259	0	809.05	21939.7	542.85	6015.35
12.4764	121	809	21761	542.8	5916.88
12.5269	28	808.95	21890.7	542.75	5941.09
12.5774	0	808.9	21918.6	542.7	6023.32
12.6279	204	808.85	21874.4	542.65	6011.6
12.6784	0	808.8	21728.7	542.6	5845.9
12.7289	103	808.75	21483.8	542.55	5992.98
12.7794	133	808.7	21952.2	542.5	5805
12.8299	142	808.65	21662.5	542.45	5808.91
12.8803	78	808.6	21457.3	542.4	5731.82
12.9308	231	808.55	21707.8	542.35	5754.52
12.9813	144	808.5	21441.3	542.3	5571.99
13.0318	62	808.45	21532.2	542.25	5626.36
13.0823	48	808.4	21614.1	542.2	5880.05
13.1328	75	808.35	21572.2	542.15	5602.42
13.1833	3	808.3	21312.8	542.1	5684.93
13.2338	207	808.25	21764.8	542.05	5611.54
13.2843	197	808.2	21578	542	5710.51
13.3347	180	808.15	21683.2	541.95	5561.85
13.3852	0	808.1	21504	541.9	5742.88
13.4357	169	808.05	21539.8	541.85	5700.44
13.4862	211	808	21815.8	541.8	5484.41
13.5367	71	807.95	21632.5	541.75	5464.56
13.5872	80	807.9	21738.2	541.7	5631.58
13.6377	160	807.85	21504.3	541.65	5474.37
13.6882	41	807.8	21680.3	541.6	5491.37
13.7387	38	807.75	21609.9	541.55	5438.08
13.7891	180	807.7	21605.1	541.5	5475.49
13.8396	172	807.65	21859.7	541.45	5514.01
13.8901	211	807.6	21894.1	541.4	5452.25
13.9406	0	807.55	21891.7	541.35	5410.87
13.9911	235	807.5	21816.4	541.3	5397.78
14.0416	191	807.45	21646.1	541.25	5412.66
14.0921	38	807.4	21534.3	541.2	5266.22
14.1426	79	807.35	22070.7	541.15	5387.75
14.1931	0	807.3	21877.4	541.1	5265.07
14.2436	0	807.25	21471.9	541.05	5385.07
14.294	89	807.2	21978	541	5247.85
14.3445	73	807.15	22060.7	540.95	5097.07
14.395	68	807.1	21764.3	540.9	5168.72
14.4455	151	807.05	21998.9	540.85	5157.03
14.496	121	807	22156	540.8	5049.65
14.5465	5	806.95	22058	540.75	5234.93
14.597	29	806.9	22261.8	540.7	5070.21
14.6475	219	806.85	22358.1	540.65	5059.34
14.698	156	806.8	21992.4	540.6	5179.47
14.7485	142	806.75	22013.8	540.55	4980.55
14.7989	45	806.7	22176.8	540.5	4989.73
14.8494	163	806.65	22360	540.45	4937.07
14.8999	96	806.6	22310.4	540.4	4933.07
14.9504	178	806.55	21866.7	540.35	4954.57
15.0009	84	806.5	22166.7	540.3	4898.47
15.0514	34	806.45	22032.1	540.25	4864.2
15.1019	153	806.4	22039.6	540.2	4926.86
15.1524	66	806.35	22277.1	540.15	4890.03
15.2028	135	806.3	22361	540.1	4839.08
15.2533	210	806.25	22023.2	540.05	4834.21
15.3038	124	806.2	22630.4	540	4815.8
15.3543	78	806.15	22097.2	539.95	4885.71
15.4048	23	806.1	22480.8	539.9	4903.55
15.4553	13	806.05	22320.1	539.85	4854.62
15.5058	45	806	22177.8	539.8	4728.3
15.5563	179	805.95	22284	539.75	4866.71
15.6068	228	805.9	22529.5	539.7	4958.86
15.6573	75	805.85	22865.6	539.65	4627.61
15.7078	179	805.8	22789.6	539.6	4807.77
15.7582	0	805.75	22802.5	539.55	4750.44
15.8087	127	805.7	22979.6	539.5	4769.08
15.8592	151	805.65	22784.1	539.45	4764.53
15.9097	173	805.6	22543.6	539.4	4581.12
15.9602	65	805.55	22709.3	539.35	4494.22
16.0107	183	805.5	22580.5	539.3	4646.85
16.0612	0	805.45	22460	539.25	4581.74
16.1117	185	805.4	22525.6	539.2	4582.73
16.1622	125	805.35	22917.7	539.15	4574.49
16.2126	139	805.3	22901.3	539.1	4619.54
16.2631	122	805.25	23005.4	539.05	4628.17
16.3136	56	805.2	22942.9	539	4613.56
16.3641	78	805.15	22997.9	538.95	4590.73
16.4146	116	805.1	23100.3	538.9	4549.52
16.4651	87	805.05	22970.5	538.85	4579.2
16.5156	121	805	23341.3	538.8	4422.68
16.5661	97	804.95	23091.4	538.75	4506.85
16.6166	190	804.9	23345.2	538.7	4509.7
16.667	82	804.85	23247.7	538.65	4597.79
16.7175	92	804.8	23552.6	538.6	4489.68
16.768	1	804.75	23119.5	538.55	4468.49
16.8185	0	804.7	23226.9	538.5	4389.37
16.869	126	804.65	23581.7	538.45	4485.57
16.9195	70	804.6	22971.9	538.4	4422.34
16.97	204	804.55	23374.8	538.35	4373.86
17.0205	165	804.5	23850.6	538.3	4509.55
17.071	88	804.45	23948.5	538.25	4320.03
17.1214	0	804.4	23542.4	538.2	4440.77
17.1719	95	804.35	23949.3	538.15	4402.97
17.2224	304	804.3	23830.9	538.1	4362.98
17.2729	163	804.25	23781.7	538.05	4245.04
17.3234	61	804.2	24307.5	538	4354.32
17.3739	86	804.15	23962	537.95	4338.97
17.4244	16	804.1	23899.3	537.9	4329.3
17.4749	185	804.05	23838.1	537.85	4233.32
17.5254	181	804	23948.9	537.8	4291.52
17.5759	0	803.95	24224.2	537.75	4440.01
17.6263	123	803.9	24221.8	537.7	4329.26
17.6768	131	803.85	24114.8	537.65	4400.66
17.7273	43	803.8	24460.6	537.6	4503.53
17.7778	25	803.75	24107.4	537.55	4248.31
17.8283	10	803.7	24357	537.5	4361.13
17.8788	92	803.65	24483.5	537.45	4411.04
17.9293	279	803.6	24227.8	537.4	4248.61
17.9798	271	803.55	24006.5	537.35	4260.72
18.0303	127	803.5	24258	537.3	4282.22
18.0807	185	803.45	24145.9	537.25	4297.86
18.1312	416	803.4	24103.6	537.2	4427.39
18.1817	288	803.35	24308.1	537.15	4413.66
18.2322	567	803.3	24535.2	537.1	4422.95
18.2827	475	803.25	24262.6	537.05	4440.2
18.3332	428	803.2	24414.4	537	4490.27
18.3837	563	803.15	24495.4	536.95	4493.35
18.4342	774	803.1	24309	536.9	4716.89
18.4847	855	803.05	24670.3	536.85	4469.1
18.5352	918	803	24386.8	536.8	4493.29
18.5856	1215	802.95	24486.9	536.75	4602.36
18.6361	1348	802.9	24256.8	536.7	4652.8
18.6866	1542	802.85	24444.7	536.65	4660.74
18.7371	1817	802.8	24501.9	536.6	4647.25
18.7876	2075	802.75	24563.8	536.55	4613.12
18.8381	1826	802.7	24231.9	536.5	4762.23
18.8886	1621	802.65	24573.9	536.45	4756.01
18.9391	1104	802.6	24375.3	536.4	4759.63
18.9896	1194	802.55	24325.9	536.35	4804.94
19.0401	753	802.5	24286.9	536.3	4862.6
19.0905	839	802.45	24151.4	536.25	5012.74
19.141	588	802.4	24418.9	536.2	4978.02
19.1915	433	802.35	24570.1	536.15	5128.9
19.242	554	802.3	24687.3	536.1	5111.37
19.2925	304	802.25	24724	536.05	5128.12
19.343	429	802.2	24526.4	536	5169.48
19.3935	519	802.15	24625.4	535.95	5366.57
19.444	377	802.1	24067.2	535.9	5645.04
19.4945	99	802.05	24361.1	535.85	5629.25
19.545	315	802	24238	535.8	5687.22
19.5954	152	801.95	24456.9	535.75	5850.04
19.6459	194	801.9	24457.7	535.7	5927.51
19.6964	254	801.85	24479.5	535.65	6136.6
19.7469	46	801.8	24368.1	535.6	6059.22
19.7974	194	801.75	24658.2	535.55	6230.55
19.8479	148	801.7	24344.9	535.5	6516.7
19.9101	213.579	801.65	24388.8	535.45	6744.82
19.9489	154	801.6	24410	535.4	7024.7
19.9993	34	801.55	24715.7	535.35	7246.56
20.0498	194	801.5	24408.6	535.3	7233.72
20.1003	148	801.45	24380.2	535.25	7528.49
20.1508	133	801.4	24177.9	535.2	7642.29
20.2013	33	801.35	24306.1	535.15	8176.93
20.2518	32	801.3	24232.6	535.1	8196.51
20.3023	110	801.25	23857.1	535.05	8523.33
20.3528	149	801.2	24025.3	535	8760.11
20.4033	68	801.15	24125.5	534.95	9105.24
20.4538	102	801.1	23746.8	534.9	9540.13
20.5058	157.341	801.05	23534.2	534.85	9998.14
20.5547	61	801	24273.8	534.8	10317.2
20.6052	84	800.95	24229.8	534.75	10796
20.6557	103	800.9	24150.7	534.7	11225.4
20.7062	258	800.85	23789.7	534.65	11540.7
20.7567	223	800.8	23835.9	534.6	11898.8
20.8072	173	800.75	23883.4	534.55	12472.8
20.8577	266	800.7	24209.7	534.5	13190.7
20.9082	14	800.65	23775.7	534.45	13811.9
20.9586	11	800.6	23581.2	534.4	14102.4
21.0091	277	800.55	24012.1	534.35	15037.1
21.0596	89	800.5	23977.9	534.3	15894.8
21.1101	245	800.45	23885.3	534.25	16100.7
21.1606	229	800.4	23750.1	534.2	16464.7
21.2111	51	800.35	24079	534.15	17284
21.2616	3	800.3	24303.4	534.1	18130.5
21.3121	0	800.25	24076.4	534.05	18565.8
21.3626	216	800.2	23935.7	534	19287.2
21.4131	0	800.15	24074.9	533.95	20250.4
21.4636	50	800.1	23780.9	533.9	20974.4
21.514	57	800.05	23553.5	533.85	21599.6
21.5645	26	800	23959.2	533.8	22489.9
21.615	221	799.95	23906.3	533.75	23197
21.6655	159	799.9	23680.4	533.7	24090.3
21.716	28	799.85	23580	533.65	24610.1
21.7665	69	799.8	24026.3	533.6	25687.9
21.817	152	799.75	23812.4	533.55	26243
21.8675	117	799.7	23739	533.5	26635.5
21.918	201	799.65	24142.7	533.45	27674
21.9684	95	799.6	24085.6	533.4	28887.3
22.0189	184	799.55	23931	533.35	29379.8
22.0694	390	799.5	24088	533.3	30142.6
22.1199	228	799.45	24149.2	533.25	31217.8
22.1704	318	799.4	23944.4	533.2	31947.4
22.2209	238	799.35	24043.4	533.15	32982.4
22.2714	491	799.3	24069.7	533.1	33835.7
22.3219	270	799.25	24222.5	533.05	34482
22.3724	371	799.2	24182.3	533	34681.3
22.4229	469	799.15	24439.7	532.95	35532.8
22.4733	231	799.1	24405.5	532.9	35776.4
22.5238	609	799.05	24164.9	532.85	36989
22.5743	512	799	24303.6	532.8	37861.1
22.6248	359	798.95	24264	532.75	38128.4
22.6753	303	798.9	24439.9	532.7	38790.5
22.7258	220	798.85	24576	532.65	39967
22.7763	352	798.8	24570.4	532.6	39930.8
22.8268	276	798.75	24658.9	532.55	40798.6
22.8773	144	798.7	24640.7	532.5	40628.2
22.9277	138	798.65	24488.4	532.45	40914.3
22.9782	162	798.6	24950.9	532.4	41623.2
23.0287	161	798.55	25041.4	532.35	41754.9
23.0792	156	798.5	24969.1	532.3	41886.7
23.1297	248	798.45	24670.3	532.25	42252.4
23.1802	191	798.4	25049.1	532.2	41966.5
23.2307	38	798.35	25087.7	532.15	42221.4
23.2812	142	798.3	24999.9	532.1	42438.6
23.3317	196	798.25	25130.5	532.05	42193.4
23.3821	37	798.2	24923.6	532	42419.3
23.4326	0	798.15	24702.1	531.95	41772.8
23.4831	35	798.1	24909.5	531.9	41428.2
23.5336	265	798.05	25639.4	531.85	41527.7
23.5841	189	798	25338	531.8	40152.9
23.6346	82	797.95	25462.7	531.75	40092.6
23.6851	0	797.9	25422.3	531.7	40087.3
23.7356	198	797.85	25520.7	531.65	39842.8
23.7861	44	797.8	25597.1	531.6	38458.7
23.8365	0	797.75	25429.3	531.55	38068.8
23.887	7	797.7	25857.2	531.5	37229.4
23.9375	24	797.65	25530.7	531.45	36662.5
23.988	84	797.6	25663.1	531.4	36191.9
24.0385	144	797.55	25891.6	531.35	35232.9
24.089	250	797.5	26156	531.3	34252.9
24.1395	185	797.45	25993.7	531.25	33550.7
24.19	31	797.4	25849.7	531.2	32199.7
24.2405	178	797.35	26275.2	531.15	31499.2
24.291	186	797.3	25636.1	531.1	30287.8
24.3414	103	797.25	26185.1	531.05	29581.1
24.3919	0	797.2	26193	531	28445.4
24.4424	138	797.15	25696.7	530.95	27457.1
24.4929	113	797.1	25996.3	530.9	26203.9
24.5434	170	797.05	25991.6	530.85	25199
24.5939	280	797	25810.6	530.8	24392.4
24.6444	157	796.95	26281.9	530.75	23244.4
24.6949	27	796.9	26036	530.7	21863.3
24.7454	44	796.85	26255.6	530.65	20962.3
24.7959	141	796.8	26150.2	530.6	20313
24.8463	162	796.75	25920.3	530.55	19066.9
24.8968	56	796.7	25688.6	530.5	18252.4
24.9473	120	796.65	25666.2	530.45	17634.3
24.9978	221	796.6	25758	530.4	16242.7
25.0483	147	796.55	25434.1	530.35	15454.4
25.0988	230	796.5	25467.5	530.3	14435
25.1493	136	796.45	25399.3	530.25	14101.3
25.1998	112	796.4	25455.9	530.2	13214.2
25.2503	271	796.35	25161.5	530.15	12354
25.3008	146	796.3	25006.7	530.1	11638.8
25.3512	153	796.25	25150.9	530.05	11032.5
25.4017	21	796.2	25080.7	530	10412.7
25.4522	120	796.15	24724.5	529.95	9672.15
25.5027	177	796.1	24636.5	529.9	9295.42
25.5532	19	796.05	24662.1	529.85	8734.93
25.6037	164	796	24322.4	529.8	8131.66
25.6542	260	795.95	23905.6	529.75	7769.99
25.7047	85	795.9	23859.1	529.7	7498.24
25.7552	326	795.85	23675	529.65	7034.55
25.8056	47	795.8	23258.8	529.6	6703.86
25.8561	156	795.75	23449.7	529.55	6367.65
25.9066	47	795.7	23240.6	529.5	6018.8
25.9571	113	795.65	22813.6	529.45	5881.44
26.0076	95	795.6	22812.3	529.4	5699.85
26.0581	109	795.55	22604.3	529.35	5552.14
26.1086	112	795.5	22535.3	529.3	5374.23
26.1591	69	795.45	21918.9	529.25	5341.04
26.2096	4	795.4	22275.7	529.2	4905.43
26.26	260	795.35	22038.6	529.15	4875.86
26.3105	180	795.3	21585.9	529.1	4597.99
26.361	263	795.25	21515.9	529.05	4577.72
26.4115	356	795.2	21231.9	529	4571.91
26.462	123	795.15	21220.9	528.95	4440.07
26.5125	143	795.1	21016.9	528.9	4418.64
26.563	71	795.05	20739.2	528.85	4354.69
26.6135	136	795	20791.8	528.8	4305.51
26.664	228	794.95	20684.2	528.75	4250.94
26.7144	182	794.9	20388.2	528.7	4165.05
26.7649	145	794.85	20366.3	528.65	4077.3
26.8154	176	794.8	20322	528.6	4181.65
26.8659	0	794.75	20231.7	528.55	4201.68
26.9164	106	794.7	19974.7	528.5	4116.03
26.9669	175	794.65	20015.2	528.45	3984.57
27.0174	51	794.6	19586.1	528.4	3999.18
27.0679	183	794.55	19159.9	528.35	3913.7
27.1184	0	794.5	19768.4	528.3	3962.06
27.1688	216	794.45	19612.8	528.25	4050.37
27.2193	20	794.4	19726.8	528.2	3989.13
27.2698	20	794.35	19254.2	528.15	3840.55
27.3203	106	794.3	18878.4	528.1	3980.89
27.3708	238	794.25	19038.6	528.05	3813.49
27.4213	262	794.2	18755.4	528	3955.09
27.4718	211	794.15	18922.6	527.95	4052
27.5223	179	794.1	19007.8	527.9	3896.26
27.5728	296	794.05	19169.4	527.85	3832.78
27.6233	70	794	19033.5	527.8	3835.26
27.6737	231	793.95	18776.4	527.75	3851.97
27.7242	99	793.9	19117	527.7	3878.01
27.7747	140	793.85	18519.5	527.65	3803.57
27.8252	168	793.8	18611.7	527.6	3853.68
27.8757	254	793.75	18678.8	527.55	3942.37
27.9262	239	793.7	18588	527.5	3789.98
27.9767	122	793.65	18663.9	527.45	3845.6
28.0272	305	793.6	18722.9	527.4	3870.65
28.0777	286	793.55	18827.3	527.35	3717.76
28.1282	147	793.5	18553.2	527.3	3701.2
28.1787	110	793.45	18659.7	527.25	3711.74
28.2291	57	793.4	18482.4	527.2	3786.8
28.2796	130	793.35	18429.3	527.15	3844.03
28.3301	119	793.3	18590.9	527.1	3915.16
28.3806	185	793.25	18684.6	527.05	3768.53
28.4311	150	793.2	18519.7	527	3706.53
28.4816	60	793.15	18934	526.95	3770.47
28.5321	295	793.1	18463	526.9	3857.23
28.5826	183	793.05	18356.8	526.85	3938.77
28.6331	0	793	18646.9	526.8	3771.77
28.6835	248	792.95	18614.5	526.75	3827.62
28.734	161	792.9	18645.5	526.7	3843.99
28.7845	177	792.85	18883.9	526.65	3717.62
28.835	14	792.8	18604.3	526.6	3674.25
28.8855	75	792.75	18706.5	526.55	3760.96
28.936	13	792.7	18910.2	526.5	3812.1
28.9865	174	792.65	18742.9	526.45	3773.37
29.037	94	792.6	18802.6	526.4	3778.46
29.0875	140	792.55	18726.8	526.35	3797.65
29.1379	227	792.5	18820.2	526.3	3802.56
29.1884	0	792.45	18925.1	526.25	3801.55
29.2389	46	792.4	18916	526.2	3794.42
29.2894	167	792.35	18590.1	526.15	3746.39
29.3399	107	792.3	18347.8	526.1	3742.76
29.3904	134	792.25	18972.9	526.05	3784.89
29.4409	151	792.2	19107.7	526	3495.39
29.4914	230	792.15	18991.9	525.95	3661.71
29.5419	22	792.1	19164.9	525.9	3657.49
29.5923	65	792.05	18746.3	525.85	3764.8
29.6428	199	792	18822.3	525.8	3785.2
29.6933	13	791.95	19056.1	525.75	3755.18
29.7438	252	791.9	18754.9	525.7	3712.47
29.7943	305	791.85	18885.1	525.65	3807.84
29.8448	66	791.8	18837	525.6	3738.45
29.8953	21	791.75	18966.4	525.55	3813.14
29.9458	240	791.7	19074.2	525.5	3723.16
29.9963	30	791.65	18879.7	525.45	3759.64
30.0468	96	791.6	18993.6	525.4	3649.62
30.0972	90	791.55	18961.9	525.35	3667.84
30.1477	157	791.5	18983.9	525.3	3685.95
30.1982	67	791.45	19306.7	525.25	3744
30.2487	23	791.4	19222.4	525.2	3664.31
30.2992	0	791.35	19117	525.15	3778.89
30.3497	233	791.3	19130.3	525.1	3752.65
30.4002	220	791.25	19440.1	525.05	3572.58
30.4507	134	791.2	19161.6	525	3733.23
30.5012	206	791.15	19223.9
30.5516	140	791.1	19339.6
30.6021	166	791.05	19280.3
30.6526	163	791	19428.6
30.7031	71	790.95	19176.6
30.7536	149	790.9	19543.6
30.8041	262	790.85	19498.4
30.8546	3	790.8	19245.2
30.9051	174	790.75	19719.6
30.9556	175	790.7	19631.9
31.0061	141	790.65	19821.2
31.0565	202	790.6	19756.5
31.107	105	790.55	19702.7
31.1575	191	790.5	19798.2
31.208	227	790.45	19778.8
31.2585	0	790.4	19821.6
31.309	222	790.35	19931.8
31.3595	106	790.3	20067
31.41	96	790.25	20065.5
31.4605	46	790.2	19670.3
31.511	203	790.15	19760
31.5614	117	790.1	19689.4
31.6119	11	790.05	20229.2
31.6624	241	790	20071.6
31.7129	95	789.95	20027.7
31.7634	255	789.9	20196.8
31.8139	232	789.85	20452.2
31.8644	223	789.8	20634.9
31.9149	199	789.75	20444.2
31.9654	0	789.7	20482.7
32.0159	309	789.65	20802.3
32.0663	193	789.6	20582.6
32.1168	114	789.55	20626.6
32.1673	219	789.5	20452.6
32.2178	264	789.45	20685.5
32.2683	68	789.4	20577.2
32.3188	79	789.35	20684.3
32.3693	232	789.3	20721
32.4198	203	789.25	20769.6
32.4703	300	789.2	21255.1
32.5207	430	789.15	20974.9
32.5712	323	789.1	21224.7
32.6217	543	789.05	21045.7
32.6722	490	789	21145.1
32.7227	521	788.95	21497
32.7732	365	788.9	21672.4
32.8237	315	788.85	21261.6
32.8742	399	788.8	21445.6
32.9247	361	788.75	21505.9
32.9751	225	788.7	21581.3
33.0256	203	788.65	21953.8
33.0761	374	788.6	22039.6
33.1266	335	788.55	22072.6
33.1771	263	788.5	21980.5
33.2276	423	788.45	21924.2
33.2781	264	788.4	22099.7
33.3286	423	788.35	22341.9
33.3791	376	788.3	21762.1
33.4295	619	788.25	21984.9
33.48	558	788.2	22057.3
33.5305	543	788.15	22083.9
33.581	486	788.1	22435.6
33.6315	383	788.05	22391.4
33.682	440	788	22697.9
33.7325	486	787.95	22644.5
33.783	315	787.9	22497
33.8335	376	787.85	22600.4
33.884	254	787.8	22330
33.9344	296	787.75	22624.8
33.9849	305	787.7	22587.4
34.0354	311	787.65	22926
34.0859	194	787.6	22919.9
34.1364	268	787.55	23157.7
34.1869	281	787.5	22762.9
34.2374	345	787.45	23018.8
34.3166	155.85	787.4	23143.6
34.3384	201	787.35	23227.1
34.3888	159	787.3	23528.6
34.5302	293.916	787.25	23457.8
34.4898	218	787.2	23595.8
34.5403	241	787.15	23215.6
34.6371	286.293	787.1	23325.8
34.6413	215	787.05	23483.6
34.7073	313.398	787	23838.1
34.7423	246	786.95	23830.2
34.7928	338	786.9	23503.2
34.8433	166	786.85	23689.2
34.8937	247	786.8	24170.7
34.9442	326	786.75	23719.4
34.9947	175	786.7	24004.5
35.0452	280	786.65	23941.8
35.0957	296	786.6	23950.6
35.1462	164	786.55	23945.9
35.1967	307	786.5	24167.9
35.2472	375	786.45	24126.5
35.2977	269	786.4	24243.7
35.3481	193	786.35	24237.8
35.3986	271	786.3	24385.6
35.4491	345	786.25	24319.1
35.4996	269	786.2	24199.3
35.5501	272	786.15	24120.8
35.6006	203	786.1	24332.4
35.6511	189	786.05	24583.4
35.7016	210	786	24323.2
35.7521	234	785.95	24752.4
35.8025	158	785.9	24769.9
35.8531	277	785.85	24625
35.9035	129	785.8	24529.5
35.954	177	785.75	24667.3
36.0045	192	785.7	24465.7
36.055	210	785.65	24480.8
36.1055	157	785.6	24892
36.156	256	785.55	24898.8
36.2065	323	785.5	24823.5
36.257	224	785.45	24570.8
36.3075	69	785.4	24738.2
36.3579	279	785.35	24623.5
36.4084	118	785.3	24846.9
36.4589	93	785.25	24708
36.5094	116	785.2	25179.6
36.5599	172	785.15	25486.7
36.6104	137	785.1	24872.6
36.6608	74.5349	785.05	25039.3
36.7114	250	785	24824.4
36.7619	239	784.95	24925.2
36.8123	190	784.9	25198.1
36.8628	221	784.85	24939.3
36.9133	195	784.8	25022
36.9638	280	784.75	25461.1
37.0143	268	784.7	25242.6
37.0648	220	784.65	25255.2
37.1153	121	784.6	25433.2
37.1658	331	784.55	24922.2
37.2163	275	784.5	25388.5
37.2668	189	784.45	25294.1
37.3172	357	784.4	25593.1
37.3677	196	784.35	25201.1
37.4182	270	784.3	25643.2
37.4687	220	784.25	25522.4
37.5192	459	784.2	25332.9
37.5697	351	784.15	25427.5
37.6202	345	784.1	25698.2
37.6707	535	784.05	25437.6
37.7212	493	784	25610.6
37.7716	469	783.95	25611.5
37.8221	652	783.9	25540.5
37.8726	740	783.85	25876.9
37.9231	585	783.8	25756.7
37.9736	604	783.75	26210
38.0241	670	783.7	26186.7
38.0746	520	783.65	26112.4
38.1251	562	783.6	26271.8
38.1756	482	783.55	26191.9
38.2261	393	783.5	26073.7
38.2765	355	783.45	26373.8
38.327	467	783.4	26749.7
38.3775	247	783.35	26919.1
38.428	237	783.3	27029.9
38.4785	327	783.25	26942.8
38.529	171	783.2	26657
38.5795	250	783.15	27023.1
38.63	212	783.1	27356.7
38.6805	168	783.05	27335.1
38.7309	101	783	27177.5
38.7814	194	782.95	27183.4
38.8319	143	782.9	27836.3
38.8824	233	782.85	27981.9
38.9329	210	782.8	27763.7
39.005	67.3352	782.75	27892
39.0339	105	782.7	28216.1
39.1301	246.906	782.65	28557.6
39.1349	136	782.6	28379
39.1853	193	782.55	28523.4
39.2358	285	782.5	28643.7
39.2863	149	782.45	28987.3
39.3368	168	782.4	29005.3
39.3873	41	782.35	29003.8
39.4378	126	782.3	28857
39.4883	129	782.25	29225.1
39.5388	170	782.2	29214.6
39.5893	174	782.15	29630.6
39.6397	236	782.1	29521.2
39.6902	161	782.05	29603.5
39.7407	198	782	29777.9
39.7912	179	781.95	30243.6
39.8417	161	781.9	30137.6
39.8922	116	781.85	30490.2
39.9427	141	781.8	30560.7
39.9932	219	781.75	30311.2
40.0437	229	781.7	30051.9
40.0942	105	781.65	30636
40.1446	87	781.6	30455.3
40.1951	170	781.55	31032.8
40.2456	172	781.5	30741
40.2961	120	781.45	30839
40.3466	199	781.4	30550.3
40.3971	250	781.35	30568.5
40.4476	157	781.3	30837
40.4981	73	781.25	30933.8
40.5486	44	781.2	30647.6
40.5991	0	781.15	31016.5
40.6495	0	781.1	30576.2
40.7	99	781.05	30799.1
40.7505	104	781	30811.1
40.801	125	780.95	30620.3
40.8515	147	780.9	30372.9
40.902	199	780.85	30524.7
40.9525	0	780.8	30541.6
41.003	0	780.75	30211.9
41.0535	176	780.7	29752.1
41.1039	86	780.65	29830.8
41.1544	218	780.6	29420.3
41.2049	154	780.55	29439.4
41.2554	107	780.5	28996.9
41.3059	168	780.45	28927.6
41.3564	115	780.4	28371.2
41.4069	311	780.35	28521.5
41.4574	72	780.3	28216.3
41.5079	130	780.25	27792.8
41.5584	272	780.2	27266.9
41.6088	0	780.15	27002.8
41.6593	10	780.1	26658.3
41.7098	98	780.05	26559.3
41.7603	147	780	26320
41.8108	0	779.95	25744.2
41.8613	235	779.9	24892.9
41.9118	106	779.85	24615.5
41.9623	150	779.8	24486.9
42.0128	74	779.75	23660.9
42.0632	188	779.7	23563.3
42.1137	185	779.65	22954
42.1642	214	779.6	22946.9
42.2147	286	779.55	22226.5
42.2652	170	779.5	22091.5
42.3157	78	779.45	21622.6
42.3662	233	779.4	21240.9
42.4167	248	779.35	20639.3
42.4672	81	779.3	20671.8
42.5177	325	779.25	20346.6
42.5682	15	779.2	19729
42.6186	129	779.15	19521.9
42.6691	240	779.1	19289.4
42.7196	87	779.05	18922.2
42.7701	121	779	19105.7
42.8206	118	778.95	18686.3
42.8711	79	778.9	18525.8
42.9216	262	778.85	18327.6
42.9721	161	778.8	17951.5
43.0226	239	778.75	18062.1
43.073	73	778.7	17677.5
43.1235	0	778.65	17836.9
43.174	260	778.6	17601.2
43.2245	99	778.55	17362
43.275	177	778.5	17171.9
43.3255	151	778.45	17005.1
43.376	208	778.4	17105.5
43.4265	312	778.35	16980.7
43.477	200	778.3	16669.9
43.5275	114	778.25	16707.4
43.5779	167	778.2	16897.2
43.6284	202	778.15	16891.1
43.6789	156	778.1	16755.5
43.7294	0	778.05	16374.6
43.7799	86	778	16507.5
43.8304	149	777.95	16316.9
43.8809	148	777.9	16409.8
43.9314	138	777.85	16324.8
43.9819	254	777.8	16360.7
44.0323	227	777.75	16089.7
44.0828	59	777.7	16047.8
44.1333	232	777.65	16043.9
44.1838	181	777.6	16310
44.2343	72	777.55	16021.3
44.2848	245	777.5	15894.9
44.3353	48	777.45	16175.2
44.3858	201	777.4	15947
44.4363	58	777.35	15944.8
44.4867	136	777.3	16047.2
44.5372	0	777.25	16126.6
44.5877	234	777.2	15963
44.6382	152	777.15	15974.4
44.6887	215	777.1	15823.7
44.7392	206	777.05	16012.2
44.7897	95	777	16126.5
44.8402	205	776.95	15776.3
44.8907	94	776.9	15612.2
44.9412	122	776.85	16063.9
44.9916	232	776.8	15842.2
45.0421	140	776.75	15574.2
45.0926	204	776.7	15655.1
45.1431	250	776.65	15765.8
45.1936	224	776.6	15608
45.2441	329	776.55	15803
45.2946	266	776.5	15695
45.3451	348	776.45	16015.9
45.3956	387	776.4	15870.9
45.446	368	776.35	16057.3
45.4965	304	776.3	15758
45.547	194	776.25	15845.6
45.5975	342	776.2	15883.9
45.648	159	776.15	15493.6
45.6985	277	776.1	15632.2
45.749	166	776.05	15650.3
45.7995	270	776	15606
45.85	326	775.95	15858.5
45.9004	148	775.9	15830.7
45.9509	130	775.85	15632.8
46.0014	213	775.8	15423.2
46.0519	134	775.75	15539.6
46.1024	178	775.7	15548.4
46.1529	224	775.65	15694.9
46.2034	254	775.6	15613.5
46.2539	158	775.55	15615.3
46.3044	192	775.5	15661.3
46.3548	34	775.45	15184.7
46.4053	165	775.4	15567.3
46.4558	1	775.35	15516.5
46.5063	85	775.3	15339.9
46.5568	246	775.25	15441.5
46.6073	6	775.2	15503.3
46.6578	255	775.15	15494
46.7083	184	775.1	15538.7
46.7588	141	775.05	15588.8
46.8093	112	775	15469.1
46.8597	288	774.95	15376.4
46.9102	41	774.9	15486.9
46.9607	138	774.85	15591.4
47.0112	88	774.8	15488.9
47.0617	114	774.75	15305.3
47.1122	34	774.7	15359
47.1627	118	774.65	15491.1
47.2132	131	774.6	15538.7
47.2637	235	774.55	15597.9
47.3141	142	774.5	15493.6
47.3646	0	774.45	15342.9
47.4151	155	774.4	15401.8
47.4656	164	774.35	15393.3
47.5161	298	774.3	15481.7
47.5666	87	774.25	15247.4
47.6171	0	774.2	15230.6
47.6676	116	774.15	15109.6
47.7181	68	774.1	15339.5
47.7686	0	774.05	15351.5
47.819	21	774	15218.6
47.8695	129	773.95	15041.6
47.92	242	773.9	15119.1
47.9705	162	773.85	15407.7
48.021	221	773.8	15152.8
48.0715	203	773.75	15050.9
48.122	117	773.7	15237.4
48.1725	130	773.65	15230.8
48.223	174	773.6	15236.8
48.2735	242	773.55	15169.5
48.3239	185	773.5	15195.6
48.3744	0	773.45	15065.8
48.4249	103	773.4	15107.6
48.4754	26	773.35	15028.6
48.5259	15	773.3	15111.3
48.5764	223	773.25	15278.1
48.6269	62	773.2	15192.4
48.6774	103	773.15	14920.6
48.7279	84	773.1	14846.9
48.7784	158	773.05	14650.6
48.8288	199	773	14845.6
48.8793	140	772.95	14878
48.9298	103	772.9	15022.9
48.9803	87	772.85	15090.3
49.0308	252	772.8	15034.8
49.0813	46	772.75	15191.5
49.1318	107	772.7	15173.8
49.1823	82	772.65	14986.7
49.2328	25	772.6	14755.9
49.2832	160	772.55	14763.2
49.3337	0	772.5	14744.9
49.3842	183	772.45	14734
49.4347	151	772.4	14755.2
49.4852	193	772.35	14864.9
49.5357	95	772.3	14855.1
49.5862	139	772.25	14806.6
49.6367	101	772.2	15127.2
49.6872	229	772.15	14773.1
49.7377	41	772.1	14547.1
49.7881	194	772.05	14782.6
49.8386	248	772	14790.5
49.8891	124	771.95	14710.3
49.9396	239	771.9	14666
49.9901	69	771.85	14689.9
50.0406	97	771.8	14627.6
50.0911	307	771.75	14557.3
50.1416	183	771.7	14194.9
50.1921	148	771.65	14262.4
50.2426	194	771.6	14372.3
50.293	39	771.55	14584.8
50.3435	151	771.5	14426.3
50.394	125	771.45	14483.5
50.4445	97	771.4	14428.9
50.495	161	771.35	14474.6
50.5455	251	771.3	14518.2
50.596	100	771.25	14393.1
50.6465	175	771.2	14332.2
50.697	183	771.15	14314.2
50.7474	184	771.1	14299.1
50.7979	75	771.05	14320.7
50.8484	295	771	14288.2
50.8989	203	770.95	14035.9
50.9494	232	770.9	14488.1
50.9999	270	770.85	14170.5
51.0504	156	770.8	14134.6
51.1009	173	770.75	14122.3
51.1514	121	770.7	14171.2
51.2018	106	770.65	14350.3
51.2523	250	770.6	14124.2
51.3028	341	770.55	14038.3
51.3533	70	770.5	14044.9
51.4038	117	770.45	13772.7
51.4543	131	770.4	14166.5
51.5048	140	770.35	13856
51.5553	246	770.3	13948.6
51.6058	35	770.25	13694.2
51.6562	146	770.2	13926
51.7067	222	770.15	13914.2
51.7572	151	770.1	13742.9
51.8077	100	770.05	13961.7
51.8582	248	770	13910.8
51.9087	150	769.95	13718.7
51.9592	68	769.9	13332.6
52.0097	121	769.85	13575.5
52.0602	175	769.8	13694.8
52.1107	84	769.75	13852.7
52.1611	152	769.7	13561.7
52.2116	206	769.65	13590.9
52.2621	193	769.6	13846.4
52.3126	104	769.55	13400.5
52.3631	89	769.5	13513.6
52.4136	230	769.45	13752.2
52.4641	210	769.4	13474.8
52.5146	0	769.35	13432.9
52.5651	164	769.3	13353.2
52.6155	83	769.25	13463.6
52.666	0	769.2	13350.2
52.7165	201	769.15	13452.4
52.767	135	769.1	13492.1
52.8175	299	769.05	13504.1
52.868	134	769	13367.9
52.9185	21	768.95	13169.9
52.969	0	768.9	13347.8
53.0195	102	768.85	13459.8
53.0699	181	768.8	13161.5
53.1204	135	768.75	13169.6
53.1709	212	768.7	13376
53.2214	99	768.65	13523
53.2719	174	768.6	13344
53.3224	113	768.55	13325.8
53.3729	0	768.5	13131.6
53.4234	120	768.45	13036.8
53.4739	68	768.4	13295.6
53.5244	61	768.35	13160.6
53.5748	210	768.3	13229.9
53.6253	141	768.25	12974.1
53.6758	206	768.2	13117.7
53.7263	191	768.15	13142.8
53.7768	102	768.1	13173.8
53.8273	19	768.05	13114.7
53.8778	84	768	13402.4
53.9283	192	767.95	13068
53.9788	95	767.9	13123.1
54.0292	0	767.85	13111
54.0797	115	767.8	13009.6
54.1302	189	767.75	12931.1
54.1807	41	767.7	12834.3
54.2312	202	767.65	13010.7
54.2817	93	767.6	12784.7
54.3322	72	767.55	12697.9
54.3827	89	767.5	12758.8
54.4332	174	767.45	12973.1
54.4837	49	767.4	12848.7
54.5341	194	767.35	12794
54.5846	129	767.3	12925.4
54.6351	110	767.25	13103.4
54.6856	67	767.2	12956.5
54.7361	95
54.7866	108
54.8371	29
54.8876	49
54.9381	0
54.9886	87
55.039	121
55.0895	77
55.14	124
55.1905	22
55.241	31
55.2915	0
55.342	0
55.3925	117
55.443	124
55.4935	122
55.5439	75
55.5944	26
55.6449	205
55.6954	121
55.7459	239
55.7964	141
55.8469	14
55.8974	118
55.9479	39
55.9983	104
56.0488	81
56.0993	5
56.1498	78
56.2003	125
56.2508	101
56.3013	0
56.3518	123
56.4023	62
56.4528	22
56.5032	0
56.5537	0
56.6042	218
56.6547	68
56.7052	115
56.7557	128
56.8062	39
56.8567	64
56.9072	111
56.9576	160
57.0081	114
57.0586	178
57.1091	216
57.1596	84
57.2101	0
57.2606	241
57.3111	66
57.3616	58
57.4121	118
57.4625	85
57.513	233
57.5635	296
57.614	307
57.6645	0
57.715	406
57.7655	195
57.816	254
57.8665	471
57.9169	380
57.9674	440
58.0179	299
58.0684	604
58.1189	543
58.1694	391
58.2199	647
58.2704	440
58.3209	581
58.3713	505
58.4218	733
58.4723	437
58.5228	452
58.5733	391
58.6238	588
58.6581	417.953
58.7251	477.753
58.7837	379.306
58.829	290.915
58.891	428.53
58.9267	373.131
58.9625	267.45
59.0044	391.48
59.0597	235.517
59.1287	365
59.1792	287
59.206	222.285
59.2802	230
59.3166	284.74
59.3551	239.751
59.4138	120.662
59.4821	186
59.5326	221
59.5831	144
59.6336	176
59.6841	176
59.7346	192
59.785	240
59.8355	212
59.886	114
59.9365	100
59.987	235
60.0375	224
60.088	158
60.1385	217
60.189	74
60.2395	191
60.2899	228
60.3404	221
60.3909	105
60.4414	6
60.4919	111
60.5424	87
60.5929	170
60.6434	109
60.6939	39
60.7443	26
60.7948	151
60.8453	81
60.8958	180
60.9463	127
60.9968	178
61.0473	186
61.0978	110
61.1483	157
61.1988	190
61.2493	214
61.2997	166
61.3502	195
61.4007	65
61.4512	118
61.5017	127
61.5522	122
61.6027	170
61.6532	71
61.7037	119
61.7541	0
61.8046	289
61.8551	263
61.9056	100
61.9561	185
62.0066	179
62.0571	154
62.1076	181
62.1581	44
62.2086	25
62.259	94
62.3095	165
62.36	0
62.4105	155
62.461	0
62.5115	148
62.562	179
62.6125	149
62.663	145
62.7134	256
62.7639	49
62.8144	150
62.8649	13
62.9154	299
62.9659	4
63.0164	190
63.0669	42
63.1174	224
63.1679	0
63.2183	123
63.2688	185
63.3193	116
63.3698	122
63.4203	51
63.4708	6
63.5213	167
63.5718	14
63.6223	73
63.6727	198
63.7232	0
63.7737	14
63.8242	159
63.8747	173
63.9252	122
63.9757	72
64.0262	42
64.0767	55
64.1272	0
64.1776	32
64.2281	93
64.2786	226
64.3291	212
64.3796	121
64.4301	0
64.4806	121
64.5311	78
64.5815	0
64.6321	118
64.6825	150
64.733	140
64.7835	56
64.834	111
64.8845	0
64.935	33
64.9855	179
65.036	97
65.0864	35
65.1369	33
65.1874	180
65.2379	41
65.2884	50
65.3389	48
65.3894	168
65.4399	76
65.4904	46
65.5409	0
65.5913	7
65.6418	108
65.6923	103
65.7428	44
65.7933	92
65.8438	0
65.8943	112
65.9448	18
65.9953	19
66.0457	69
66.0962	189
66.1467	67
66.1972	50
66.2477	140
66.2982	114
66.3487	220
66.3992	139
66.4497	230
66.5002	50
66.5506	194
66.6011	53
66.6516	77
66.7021	70
66.7526	132
66.8031	0
66.8536	5
66.9041	77
66.9545	166
67.005	70
67.0555	0
67.106	119
67.1565	162
67.207	9
67.2575	2
67.308	0
67.3585	86
67.409	57
67.4595	89
67.5099	45
67.5604	95
67.6109	84
67.6614	30
67.7119	126
67.7624	269
67.8129	139
67.8634	118
67.9139	66
67.9643	179
68.0148	39
68.0653	0
68.1158	133
68.1663	82
68.2168	78
68.2673	47
68.3178	83
68.3683	0
68.4188	187
68.4692	47
68.5197	72
68.5702	0
68.6207	34
68.6712	185
68.7217	123
68.7722	203
68.8227	21
68.8732	12
68.9236	56
68.9741	83
69.0246	167
69.0751	37
69.1256	24
69.1761	181
69.2266	39
69.2771	13
69.3276	31
69.3781	74
69.4286	166
69.479	211
69.5295	63
69.58	33
69.6305	154
69.681	40
69.7315	66
69.782	170
69.8325	0
69.8829	134
69.9334	100
69.9839	72
70.0344	145
70.0849	170
70.1354	150
70.1859	131
70.2364	0
70.2869	114
70.3374	34
70.3878	0
70.4383	90
70.4888	78
70.5393	133
70.5898	122
70.6403	10
70.6908	58
70.7413	45
70.7918	0
70.8423	41
70.8927	112
70.9432	78
70.9937	103
71.0442	50
71.0947	22
71.1452	64
71.1957	126
71.2462	109
71.2966	0
71.3471	64
71.3976	0
71.4481	170
71.4986	64
71.5491	117
71.5996	264
71.6501	0
71.7006	0
71.7511	125
71.8016	0
71.852	109
71.9025	267
71.953	0
72.0035	0
72.054	114
72.1045	163
72.155	104
72.2055	55
72.2559	84
72.3064	6
72.3569	195
72.4074	177
72.4579	90
72.5084	166
72.5589	118
72.6094	169
72.6599	138
72.7104	156
72.7608	25
72.8113	77
72.8618	159
72.9123	50
72.9628	0
73.0133	88
73.0638	106
73.1143	131
73.1648	54
73.2152	72
73.2657	50
73.3162	120
73.3667	146
73.4172	123
73.4677	0
73.5182	0
73.5687	160
73.6192	124
73.6697	103
73.7202	86
73.7706	111
73.8211	147
73.8716	79
73.9221	151
73.9726	20
74.0231	65
74.0736	0
74.1241	111
74.1746	98
74.225	28
74.2755	197
74.326	112
74.3765	182
74.427	4
74.4775	0
74.528	135
74.5785	0
74.629	124
74.6795	102
74.7299	28
74.7804	6
74.8309	94
74.8814	67
74.9319	48
74.9824	0
75.0329	0
75.0834	109
75.1338	152
75.1843	18
75.2348	118
75.2853	153
75.3358	175
75.3863	99
75.4368	114
75.4873	13
75.5378	241
75.5883	172
75.6387	0
75.6892	35
75.7397	178
75.7902	81
75.8407	109
75.8912	167
75.9417	65
75.9922	78
76.0427	136
76.0931	196
76.1436	47
76.1941	127
76.2446	43
76.2951	90
76.3456	87
76.3961	190
76.4466	54
76.4971	20
76.5476	125
76.5981	0
76.6485	196
76.699	57
76.7495	96
76.8	0
76.8505	170
76.901	0
76.9515	78
77.002	29
77.0525	63
77.1029	77
77.1534	192
77.2039	38
77.2544	0
77.3049	62
77.3554	1
77.4059	1
77.4564	92
77.5069	36
77.5573	67
77.6078	175
77.6583	99
77.7088	121
77.7593	48
77.8098	30
77.8603	126
77.9108	165
77.9613	7
78.0118	147
78.0622	70
78.1127	140
78.1632	118
78.2137	237
78.2642	86
78.3147	111
78.3652	146
78.4157	88
78.4662	118
78.5166	0
78.5671	56
78.6176	121
78.6681	31
78.7186	57
78.7691	91
78.8196	66
78.8701	139
78.9206	147
78.9711	0
79.0215	79
79.072	23
79.1225	131
79.173	188
79.2235	34
79.274	149
79.3245	55
79.375	0
79.4255	89
79.4759	81
79.5264	229
79.5769	44
79.6274	79
79.6779	93
79.7284	34
79.7789	0
79.8294	66
79.8799	71
79.9304	0
79.9808	0
80.0313	10
80.0818	39
80.1323	61
80.1828	65
80.2333	81
80.2838	121
80.3343	140
80.3848	0
80.4352	14
80.4857	61
80.5362	13
80.5867	35
80.6372	90
80.6877	72
80.7382	67
80.7887	0
80.8392	11
80.8897	34
80.9401	0
80.9906	181
81.0411	0
81.0916	132
81.1421	25
81.1926	0
81.2431	169
81.2936	143
81.3441	0
81.3945	177
81.445	13
81.4955	48
81.546	34
81.5965	105
81.647	128
81.6975	0
81.748	60
81.7985	174
81.849	75
81.8994	50
81.9499	173
82.0004	0
82.0509	37
82.1014	92
82.1519	127
82.2024	74
82.2529	211
82.3034	42
82.3538	80
82.4043	10
82.4548	40
82.5053	5
82.5558	110
82.6063	135
82.6568	0
82.7073	67
82.7578	100
82.8083	51
82.8587	26
82.9092	54
82.9597	49
83.0102	0
83.0607	180
83.1112	50
83.1617	27
83.2122	172
83.2627	76
83.3131	56
83.3636	0
83.4141	127
83.4646	47
83.5151	133
83.5656	6
83.6161	144
83.6666	54
83.7171	110
83.7675	0
83.818	0
83.8685	18
83.919	26
83.9695	113
84.02	3
84.0705	25
84.121	36
84.1715	85
84.222	127
84.2725	9
84.3229	188
84.3734	105
84.4239	78
84.4744	91
84.5249	131
84.5754	58
84.6259	115
84.6764	129
84.7269	0
84.7773	97
84.8278	80
84.8783	118
84.9288	0
84.9793	96
85.0298	117
85.0803	147
85.1308	82
85.1813	103
85.2318	92
85.2822	13
85.3327	32
85.3832	158
85.4337	173
85.4842	42
85.5347	167
85.5852	89
85.6357	59
85.6861	47
85.7366	21
85.7871	75
85.8376	134
85.8881	114
85.9386	17
85.9891	115
86.0396	88
86.0901	120
86.1406	193
86.191	0
86.2415	171
86.292	115
86.3425	89
86.393	102
86.4435	73
86.494	139
86.5445	61
86.595	237
86.6454	119
86.6959	81
86.7464	26
86.7969	31
86.8474	101
86.8979	148
86.9484	140
86.9989	173
87.0494	0
87.0999	148
87.1504	143
87.2008	4
87.2513	0
87.3018	66
87.3523	123
87.4028	104
87.4533	99
87.5038	187
87.5543	147
87.6047	0
87.6552	116
87.7057	74
87.7562	64
87.8067	44
87.8572	76
87.9077	36
87.9582	75
88.0087	65
88.0592	113
88.1097	0
88.1601	0
88.2106	3
88.2611	60
88.3116	73
88.3621	16
88.4126	111
88.4631	31
88.5136	73
88.564	69
88.6145	106
88.665	0
88.7155	0
88.766	37
88.8165	42
88.867	88
88.9175	27
88.968	0
89.0185	56
89.069	122
89.1194	0
89.1699	40
89.2204	0
89.2709	96
89.3214	190
89.3719	27
89.4224	0
89.4729	128
89.5233	0
89.5738	16
89.6243	39
89.6748	0
89.7253	0
89.7758	0
89.8263	114
89.8768	0
89.9273	58
89.9778	0

## Sheet: Figure S4
Figure S4a			Figure S4b			Figure S4c
10.28	10000		812.1	78350		144.83	11725.7
10.3	10007.7		812.05	78255.8		144.73	11603.6
10.32	10016		812	78372.3		144.63	11678
10.34	10057		811.95	78305.6		144.53	11730.8
10.36	10104.4		811.9	78631.1		144.43	11719
10.38	10122.8		811.85	78206.2		144.33	11779.3
10.4	10154.2		811.8	78252.8		144.23	11712.7
10.42	10192.8		811.75	78299.4		144.13	11604.7
10.44	10157.2		811.7	78460.6		144.03	11658
10.46	10109.8		811.65	78289		143.93	11622
10.48	10111.8		811.6	78266.8		143.83	11598.5
10.5	10091.2		811.55	78354.5		143.73	11686.6
10.52	10081		811.5	78391.1		143.63	11606.9
10.54	10127.2		811.45	78402.2		143.53	11729.5
10.56	10143.8		811.4	78341.9		143.43	11869.3
10.58	10160		811.35	78546.8		143.33	11610.5
10.6	10165.2		811.3	78456.8		143.23	11735.1
10.62	10139		811.25	78278.6		143.15	11644.6
10.64	10126.2		811.2	78125.2		143.03	11750.5
10.66	10109.6		811.15	78465.4		142.93	11585
10.68	10112.6		811.1	78316.9		142.83	11669
10.7	10169		811.05	78533.6		142.73	11589.3
10.72	10167.2		811	78184.2		142.63	11700.4
10.74	10132.6		810.95	78285.9		142.53	11652.4
10.76	10189.2		810.9	78381.6		142.43	11620.7
10.78	10192		810.85	78483.8		142.33	11764.4
10.8	10174		810.8	78229.5		142.23	11677.3
10.82	10179.8		810.75	78377.2		142.13	11582.1
10.84	10210.8		810.7	78125		142.03	11662.8
10.86	10199.4		810.65	77972.8		141.93	11731.6
10.88	10152.4		810.6	78220.7		141.83	11654.1
10.9	10140		810.55	78295.9		141.73	11589.2
10.92	10173.6		810.5	78041.1		141.63	11657.8
10.94	10175.4		810.45	78049.8		141.53	11723.9
10.96	10161.8		810.4	78379.6		141.43	11701.2
10.98	10172.6		810.35	78133.3		141.33	11743.3
11	10150		810.3	78387.1		141.23	11552.3
11.02	10107.2		810.25	77998.6		141.13	11650.6
11.04	10082.2		810.2	78393.1		141.03	11544.1
11.06	10092.8		810.15	78493.9		140.93	11663
11.08	10098.4		810.1	78234.6		140.83	11585.9
11.1	10110.4		810.05	78302.5		140.73	11694.2
11.12	10102		810	78430.4		140.63	11617.8
11.14	10090		809.95	78356.2		140.53	11632.1
11.16	10052.4		809.9	78385.6		140.43	11528.5
11.18	10052.2		809.85	78321.2		140.33	11587.2
11.2	10033.8		809.8	78134.9		140.23	11647.5
11.22	10038		809.75	78346.8		140.13	11588.5
11.24	10059.4		809.7	78299.7		140.03	11522.9
11.26	10076.6		809.65	78202.5		139.93	11544.4
11.28	10073.6		809.6	78189.4		139.83	11652.1
11.3	10065.8		809.55	78311.7		139.73	11631.8
11.32	10087.6		809.5	78518.4		139.63	11670.4
11.34	10097.8		809.45	78094.9		139.53	11566.7
11.36	10092.8		809.4	78094.9		139.43	11620
11.38	10108.8		809.35	78505.3		139.33	11653.8
11.4	10146.4		809.3	78371.2		139.23	11523.5
11.42	10139.8		809.25	78335.9		139.13	11635.7
11.44	10158		809.2	78300.6		139.03	11593.1
11.46	10187.4		809.15	78398.2		138.93	11537.3
11.48	10195.4		809.1	78390.4		138.83	11596.9
11.5	10187.2		809.05	78552.8		138.73	11624.9
11.52	10170.4		809	78521		138.63	11589.4
11.54	10128.8		808.95	78516.7		138.53	11671.4
11.56	10082.6		808.9	78379		138.43	11565.9
11.58	10058.8		808.85	78727.9		138.33	11660.5
11.6	10063.8		808.8	78300.6		138.23	11609.9
11.62	10077.4		808.75	78548.8		138.13	11651.6
11.64	10074		808.7	78742		138.03	11517.4
11.66	10074		808.65	78199.6		137.93	11591.5
11.68	10088.8		808.6	78772.2		137.83	11578
11.7	10079.4		808.55	78471.1		137.73	11671.2
11.72	10081.4		808.5	78280.4		137.63	11597.6
11.74	10106.2		808.45	78392.4		137.53	11534
11.76	10133.2		808.4	78346.4		137.43	11689.8
11.78	10131.2		808.35	78615.7		137.33	11494.6
11.8	10140.4		808.3	78707.8		137.23	11643.1
11.82	10122.2		808.25	78819.9		137.13	11544.2
11.84	10095		808.2	78559.7		137.03	11643.9
11.86	10096		808.15	78489.3		136.93	11577.2
11.88	10075.6		808.1	78627.1		136.83	11591.9
11.9	10059.2		808.05	78499.1		136.73	11519.4
11.92	10059.2		808	78647.4		136.63	11579.8
11.94	10075.8		807.95	78694.1		136.53	11629.7
11.96	10055		807.9	78447.9		136.43	11554
11.98	10070.6		807.85	78662.6		136.33	11583.5
12	10047.6		807.8	78848.4		136.23	11629.8
12.02	10055.8		807.75	78521.7		136.13	11720.7
12.04	10047		807.7	78671.5		136.03	11591.5
12.06	10039.8		807.65	78914.2		135.93	11616.8
12.08	10037.4		807.6	78893		135.83	11656.4
12.1	10042.6		807.55	78775.5		135.73	11653.1
12.12	10115.8		807.5	79037.2		135.63	11642.2
12.14	10134.4		807.45	78561.4		135.53	11671.9
12.16	10134.4		807.4	78647		135.43	11709.8
12.18	10115.4		807.35	78538		135.33	11590.9
12.2	10137.2		807.3	78710.1		135.23	11698.9
12.22	10094.6		807.25	78609.5		135.13	11705.4
12.24	10092.6		807.2	78794.4		135.03	11764.2
12.26	10097.6		807.15	78598.4		134.93	11818.2
12.28	10115.6		807.1	78568.6		134.83	11742.9
12.3	10109.8		807.05	78552.3		134.73	11866.2
12.32	10092.2		807	78636.8		134.63	11755.7
12.34	10065.4		806.95	78537.4		134.53	11832.3
12.36	10088.8		806.9	78663.7		134.43	11808.3
12.38	10070.8		806.85	78640.6		134.33	11854.9
12.4	10083.2		806.8	78724.6		134.23	11923.9
12.42	10062		806.75	79045.4		134.13	11978.5
12.44	10075.8		806.7	78649.7		134.03	12019.3
12.46	10076.6		806.65	78725.5		133.93	12096.9
12.48	10085.6		806.6	78931.4		133.83	12123.6
12.5	10098.6		806.55	78543.9		133.73	12084.9
12.52	10168.6		806.5	78987.7		133.63	12064.6
12.54	10184.4		806.45	78894.4		133.53	12142.5
12.56	10174		806.4	78770.8		133.43	12065.9
12.58	10200.8		806.35	78759.6		133.33	12174.9
12.6	10174.6		806.3	78829.6		133.23	12154.7
12.62	10111		806.25	79131.4		133.13	12209.8
12.64	10094.8		806.2	79219.6		133.03	12244.5
12.66	10103.6		806.15	78957.8		132.93	12173.5
12.68	10067.8		806.1	79109.3		132.83	12183.1
12.7	10079.8		806.05	79042.3		132.73	12209.2
12.72	10088		806	78974.9		132.63	12230
12.74	10118.6		805.95	79144.7		132.53	12217.5
12.76	10114.2		805.9	79245.9		132.43	12155.1
12.78	10159		805.85	79342.9		132.33	12108.7
12.8	10126.6		805.8	79303.5		132.23	12160.5
12.82	10138.6		805.75	79264.2		132.13	11959.3
12.84	10103.4		805.7	79392.6		132.03	12206.5
12.86	10080.2		805.65	79378		131.93	12022.3
12.88	10062.8		805.6	79440.9		131.83	12080.5
12.9	10096.2		805.55	79332.5		131.73	12100.7
12.92	10076		805.5	79329.8		131.63	12068
12.94	10070.4		805.45	79275.4		131.53	12176.7
12.96	10093.2		805.4	79579.7		131.43	12099.7
12.98	10110.4		805.35	79539.2		131.33	12076.2
13	10109.6		805.3	79472.6		131.23	12103.9
13.02	10128.6		805.25	79406		131.13	12109.8
13.04	10172.4		805.2	79377.1		131.03	12211.5
13.06	10181		805.15	79444.8		130.93	12277.4
13.08	10174.4		805.1	79311.9		130.83	12571.1
13.1	10200		805.05	79470.7		130.73	12665
13.12	10238.2		805	79609.6		130.63	13013.1
13.14	10224.4		804.95	79493.8		130.53	13214.9
13.16	10247.4		804.9	79427.5		130.43	13331.1
13.18	10222.8		804.85	79345.4		130.33	13423.5
13.2	10182		804.8	79522.1		130.23	13456.5
13.22	10162.2		804.75	79234.7		130.13	13501.6
13.24	10174.2		804.7	79580.4		130.03	13566.1
13.26	10119.8		804.65	79645.7		129.93	13612.4
13.28	10122.4		804.6	79475.6		129.83	13803.1
13.3	10147.4		804.55	79483		129.73	14041.6
13.32	10147.6		804.5	79586.3		129.63	14194.5
13.34	10128		804.45	79399.1		129.53	14347.7
13.36	10149.2		804.4	79505		129.43	14392.1
13.38	10157.6		804.35	79809.7		129.33	14192.3
13.4	10132.8		804.3	79246.5		129.23	13778.1
13.42	10138.2		804.25	79500.7		129.13	13459.9
13.44	10180.4		804.2	79653.2		129.03	13140.7
13.46	10175.2		804.15	79887		128.93	12852.2
13.48	10183.8		804.1	79386.4		128.83	12629.4
13.5	10203.4		804.05	79915.4		128.73	12265
13.52	10219.6		804	79460		128.63	12200.5
13.54	10197		803.95	79704		128.53	11965.4
13.56	10215.6		803.9	79577.5		128.43	11799.8
13.58	10218.4		803.85	79549.6		128.33	11786.4
13.6	10224.6		803.8	79698.3		128.23	11717.2
13.62	10248.8		803.75	79509.8		128.13	11566.8
13.64	10243.8		803.7	79429.7		128.03	11530.8
13.66	10227.6		803.65	79666.2		127.93	11494.8
13.68	10222		803.6	79602		127.83	11576.8
13.7	10215.8		803.55	79714.4		127.73	11489.4
13.72	10164.8		803.5	79362		127.63	11496.1
13.74	10167.4		803.45	79440.1		127.53	11458.6
13.76	10202.4		803.4	79546.1		127.43	11533.8
13.78	10216.6		803.35	79484.6		127.33	11478.8
13.8	10217		803.3	79618.5		127.23	11443.9
13.82	10241.8		803.25	79721.4		127.13	11452.8
13.84	10259.4		803.2	79551.9		127.03	11545
13.86	10241.4		803.15	79465.7		126.93	11502.9
13.88	10243.2		803.1	79359.7		126.83	11509.4
13.9	10224.6		803.05	79404.6		126.73	11456.6
13.92	10213.6		803	79447.4		126.63	11516.7
13.94	10230.4		802.95	79663.7		126.53	11516.8
13.96	10252.2		802.9	79503.2		126.43	11448.5
13.98	10248.6		802.85	79355.5		126.33	11602.9
14	10257.2		802.8	79514.8		126.23	11501.4
14.02	10266.4		802.75	79472.4		126.13	11458.9
14.04	10250.6		802.7	79430.1		126.03	11533.4
14.06	10210.6		802.65	79339.3		125.93	11582.5
14.08	10222.6		802.6	79602		125.83	11368.4
14.1	10238.8		802.55	79298.8		125.73	11456.8
14.12	10203.2		802.5	79419.8		125.63	11509.2
14.14	10183.6		802.45	79453.5		125.53	11474.8
14.16	10224.2		802.4	79309.6		125.43	11460
14.18	10215.4		802.35	79398.3		125.33	11549.8
14.2	10199.8		802.3	79205.4		125.23	11486.9
14.22	10235.4		802.25	79220.9		125.13	11486.3
14.24	10258.4		802.2	79390.4		125.03	11413.5
14.26	10200.6		802.15	79362.4		124.93	11506.8
14.28	10163.4		802.1	79332.4		124.83	11554.8
14.3	10154.4		802.05	79482		124.73	11601.6
14.32	10106.2		802	79413.6		124.63	11419.4
14.34	10041.4		801.95	79351.5		124.53	11535.6
14.36	10041.4		801.9	79581		124.43	11411
14.38	10088		801.85	79396.9		124.33	11552
14.4	10087.6		801.8	79152.2		124.23	11450.1
14.42	10101.2		801.75	79352.8		124.13	11388.6
14.44	10123.4		801.7	79356.2		124.03	11402.8
14.46	10158.2		801.65	79266.2		123.93	11519.4
14.48	10132.4		801.6	79355.8		123.83	11418.1
14.5	10144.2		801.55	79069.8		123.73	11458.7
14.52	10133.8		801.5	79175.6		123.63	11364.1
14.54	10156		801.45	79312.2		123.53	11400.1
14.56	10182.2		801.4	79196.5		123.43	11527.8
14.58	10203.6		801.35	79024.7		123.33	11373.4
14.6	10209.2		801.3	79300.1		123.23	11378.8
14.62	10242.2		801.25	79060.8		123.13	11419.1
14.64	10237.4		801.2	78843.1		123.03	11434.1
14.66	10230.8		801.15	79224.4		122.93	11365.5
14.68	10228.2		801.1	78896.6		122.83	11488.9
14.7	10258.2		801.05	79179.6
14.72	10254.4		801	79076.6
14.74	10259.8		800.95	78928.5
14.76	10259.2		800.9	78879.4
14.78	10236.4		800.85	78837
14.8	10182.2		800.8	78889.7
14.82	10179.4		800.75	78754.7
14.84	10184.2		800.7	78818.2
14.86	10199.4		800.65	78782.4
14.88	10252.6		800.6	78963.3
14.9	10287.6		800.55	78507
14.92	10308.6		800.5	78701.8
14.94	10269		800.45	78528.4
14.96	10232.4		800.4	78466.2
14.98	10209.2		800.35	78402.2
15	10204.6		800.3	78528
15.02	10166.8		800.25	78579
15.04	10224.2		800.2	78607.2
15.06	10248.6		800.15	78747.7
15.08	10237.4		800.1	78597.3
15.1	10263.4		800.05	78423
15.12	10272.4		800	78792.1
15.14	10228.8		799.95	78693.9
15.16	10221.4		799.9	78427
15.18	10221.6		799.85	78739
15.2	10178		799.8	78875.6
15.22	10155.6		799.75	78214.7
15.24	10206.2		799.7	78492.4
15.26	10167.4		799.65	78270.9
15.28	10134.6		799.6	78566.1
15.3	10132.8		799.55	78792.8
15.32	10197		799.5	78357.2
15.34	10194.2		799.45	78289.3
15.36	10222.6		799.4	78564
15.38	10226		799.35	78468.8
15.4	10236.6		799.3	78421.3
15.42	10195.8		799.25	78445.5
15.44	10170.6		799.2	78287.9
15.46	10210.6		799.15	78318.7
15.48	10210		799.1	78567.3
15.5	10221		799.05	78345.6
15.52	10241.4		799	78289.7
15.54	10231.4		798.95	78309.2
15.56	10182		798.9	78406.6
15.58	10215.4		798.85	78209.8
15.6	10211.8		798.8	78180.4
15.62	10178.6		798.75	78125.2
15.64	10227.2		798.7	78284.9
15.66	10242.2		798.65	78203.4
15.68	10242		798.6	78173.6
15.7	10249.8		798.55	78028.5
15.72	10264.6		798.5	78204.4
15.74	10252.4		798.45	78186.8
15.76	10264		798.4	78158.9
15.78	10281.6		798.35	78137.7
15.8	10301.8		798.3	78132.4
15.82	10278		798.25	78181.7
15.84	10251.2		798.2	78230.9
15.86	10265.8		798.15	78163.1
15.88	10231.4		798.1	78067.7
15.9	10205.6		798.05	78103
15.92	10206.8		798	78179
15.94	10184		797.95	78242.5
15.96	10160		797.9	78195.3
15.98	10168.2		797.85	78205.5
16	10186.6		797.8	78101.3
16.02	10199.2		797.75	78210.6
16.04	10243		797.7	78081.4
16.06	10276.8		797.65	78147.4
16.08	10285.4		797.6	78066
16.1	10253.4		797.55	78258.6
16.12	10239.8		797.5	78232.1
16.14	10193.6		797.45	78042.9
16.16	10126.8		797.4	78013.8
16.18	10127.8		797.35	78238.9
16.2	10138.6		797.3	78449.5
16.22	10161.4		797.25	78241.6
16.24	10214.8		797.2	78270.8
16.26	10222.6		797.15	78405.5
16.28	10184.8		797.1	78242.3
16.3	10209.4		797.05	78158.2
16.32	10266.4		797	78466.1
16.34	10241.4		796.95	78492
16.36	10253.4		796.9	78421.5
16.38	10279.6		796.85	78412.1
16.4	10226		796.8	78402.8
16.42	10154.4		796.75	78721.4
16.44	10118.4		796.7	78717.1
16.46	10118		796.65	78535
16.48	10131		796.6	78712.3
16.5	10159		796.55	78517.6
16.52	10159.4		796.5	78840.4
16.54	10166.8		796.45	78677.6
16.56	10166.8		796.4	78641.3
16.58	10166.8		796.35	78956.6
16.6	10137.8		796.3	78860.3
16.62	10131.6		796.25	79235.3
16.64	10162.4		796.2	78544.9
16.66	10151		796.15	79152.9
16.68	10159.2		796.1	79034
16.7	10169.6		796.05	79323.9
16.72	10186.6		796	79688.5
16.74	10208.8		795.95	79624.1
16.76	10217.2		795.9	79381.4
16.78	10184.8		795.85	79884.8
16.8	10221.8		795.8	79847.6
16.82	10212.2		795.75	80015.8
16.84	10202.2		795.7	80160.3
16.86	10205.8		795.65	80136.7
16.88	10214.6		795.6	80469.8
16.9	10218.2		795.55	80167.9
16.92	10218.4		795.5	80552.7
16.94	10206.8		795.45	81047.6
16.96	10223.2		795.4	80640.4
16.98	10269		795.35	80744.8
17	10261.2		795.3	80795.9
17.02	10322		795.25	81269.6
17.04	10306.2		795.2	80785.7
17.06	10300		795.15	81065.4
17.08	10262.4		795.1	81335
17.1	10243.6		795.05	81780.1
17.12	10205.2		795	81984.7
17.14	10239.4		794.95	82403.4
17.16	10227.2		794.9	82268.1
17.18	10246.6		794.85	82574.7
17.2	10252		794.8	82810.7
17.22	10267.4		794.75	82905.3
17.24	10203.6		794.7	83256.2
17.26	10269.2		794.65	83266.8
17.28	10246.4		794.6	83704
17.3	10236.6		794.55	84053.9
17.32	10244.6		794.5	84348.5
17.34	10292.2		794.45	84629.2
17.36	10220.8		794.4	84827.4
17.38	10239		794.35	85102
17.4	10221.4		794.3	85437.1
17.42	10177.8		794.25	85532.7
17.44	10159.6		794.2	85373.3
17.46	10179.4		794.15	85709.7
17.48	10153.8		794.1	85740.5
17.5	10188.8		794.05	85983.5
17.52	10217.2		794	86256.8
17.54	10210.6		793.95	86246.4
17.56	10199		793.9	86735.2
17.58	10240		793.85	86685.3
17.6	10214.2		793.8	86178.8
17.62	10198.2		793.75	86824.9
17.64	10199.8		793.7	86791.3
17.66	10195.4		793.65	86565
17.68	10175		793.6	86172.7
17.7	10209.2		793.55	85836.2
17.72	10232.6		793.5	85566.1
17.74	10258.6		793.45	85397.9
17.76	10256.6		793.4	85085
17.78	10234.8		793.35	84330
17.8	10236		793.3	83651.4
17.82	10195		793.25	83318.1
17.84	10146.8		793.2	82825.7
17.86	10158.6		793.15	81646.8
17.88	10158.4		793.1	81089
17.9	10190.8		793.05	80332
17.92	10141.6		793	80165.8
17.94	10179.6		792.95	79433.3
17.96	10180.8		792.9	78633.6
17.98	10182.4		792.85	78251.7
18	10186.8		792.8	77990.9
18.02	10185.2		792.75	77663.8
18.04	10138.6		792.7	77344.2
18.06	10167.5		792.65	76916.1
18.08	10163.2		792.6	76265.1
18.1	10152.3		792.55	76042.8
18.12	10163.2		792.5	75917.2
18.14	10192.2		792.45	75712.5
18.16	10134.8		792.4	75373.4
18.18	10156.8		792.35	75223.9
18.2	10142.4		792.3	75084.4
18.22	10140.2		792.25	74738.9
18.24	10165		792.2	74556.2
18.26	10158.8		792.15	74387.1
18.28	10191.2		792.1	74475.6
18.3	10191		792.05	73789.6
18.32	10220		792	73972.9
18.34	10173.2		791.95	73834.7
18.36	10194.8		791.9	73642.7
18.38	10170.6		791.85	73349.5
18.4	10197.6		791.8	73239.9
18.42	10199		791.75	72927.2
18.44	10231		791.7	72878.1
18.46	10236.6		791.65	73232.6
18.48	10203.8		791.6	72693.3
18.5	10201.4		791.55	72903.9
18.52	10210.4		791.5	73061.9
18.54	10220.2		791.45	72603.5
18.56	10209.6		791.4	73022.5
18.58	10241.8		791.35	72431.4
18.6	10275.4		791.3	72816.9
18.62	10254.5		791.25	72474.6
18.64	10252.2		791.2	72770.8
18.66	10232.6		791.15	72483.7
18.68	10221.8		791.1	72196.3
18.7	10238.6		791.05	72266.3
18.72	10171		791	72429.3
18.74	10170.2		790.95	72592
18.76	10223.8		790.9	72407.2
18.78	10224.8		790.85	71938.5
18.8	10200.8		790.8	72268.3
18.82	10240		790.75	71872.7
18.84	10251.8		790.7	72143.5
18.86	10249.8		790.65	72168.5
18.88	10236.2		790.6	71911.2
18.9	10259.8		790.55	72215.8
18.92	10253.8		790.5	71930.6
18.94	10249.8		790.45	72013.1
18.96	10233.2		790.4	71870.9
18.98	10256.6		790.35	71941.3
19	10216.6		790.3	71728.9
19.02	10198.6		790.25	71736.4
19.04	10224		790.2	71998.9
19.06	10276		790.15	71798.5
19.08	10264.6		790.1	71780.3
19.1	10266.6		790.05	71614.7
19.12	10271		790	71782.5
19.14	10288		789.95	71781.8
19.16	10237.4		789.9	71535.5
19.18	10229.6		789.85	71765.5
19.2	10261.6		789.8	71899.6
19.22	10264.4		789.75	71541.7
19.24	10287.2		789.7	71354.5
19.26	10280		789.65	71624.1
19.28	10278.2		789.6	71614.9
19.3	10263.6		789.55	71348.6
19.32	10244.6		789.5	72004.3
19.34	10196.8		789.45	71723.6
19.36	10194.4		789.4	71760.4
19.38	10220.6		789.35	71403
19.4	10234.2		789.3	71673.8
19.42	10256.6		789.25	71380
19.44	10239.6		789.2	72075.1
19.46	10255		789.15	71455.6
19.48	10234.2		789.1	71713.5
19.5	10243.6		789.05	71403.3
19.52	10254.8		789	71738.4
19.54	10267.4		788.95	71512
19.56	10214.8		788.9	71799.1
19.58	10234.8		788.85	71525.6
19.6	10216.2		788.8	71322.8
19.62	10237.2		788.75	71544.9
19.64	10252.2		788.7	71428.2
19.66	10250.6		788.65	71256.2
19.68	10234.4		788.6	71486.1
19.7	10174.2		788.55	71409.3
19.72	10130.8		788.5	71758.5
19.74	10143		788.45	71816.3
19.76	10201		788.4	71644.3
19.78	10248.4		788.35	71499.2
19.8	10296.4		788.3	71326.3
19.82	10281.8		788.25	71341.1
19.84	10227		788.2	71588.9
19.86	10231.6		788.15	71470.4
19.88	10167		788.1	71480
19.9	10167.2		788.05	71442.1
19.92	10199.6		788	71908.5
19.94	10246		787.95	71686
19.96	10260.6		787.9	71415.4
19.98	10283		787.85	71867
20	10255		787.8	71638.1
20.02	10230.8		787.75	71563.2
20.04	10178.6		787.7	71613.7
20.06	10133		787.65	71613.7
20.08	10105.8		787.6	71522.2
20.1	10167.8		787.55	71612
20.12	10182.2		787.5	71952.6
20.14	10217.2		787.45	71788.8
20.16	10239.2		787.4	71654.8
20.18	10282.2		787.35	71532.6
20.2	10250.6		787.3	71657.4
20.22	10233.4		787.25	72108.7
20.24	10253		787.2	72051.3
20.26	10230.2		787.15	71915.5
20.28	10209.4		787.1	71800.5
20.3	10245.2		787.05	71715
20.32	10284.2		787	71836.8
20.34	10236.4		786.95	71831.2
20.36	10233.8		786.9	71845.9
20.38	10208.4		786.85	72004.6
20.4	10171.8		786.8	71626.1
20.42	10146.6		786.75	71989.8
20.44	10156.4		786.7	72092
20.46	10163.8		786.65	71986.8
20.48	10190.8		786.6	71881.4
20.5	10213.2		786.55	71857.9
20.52	10232.2		786.5	71988.4
20.54	10258.4		786.45	71841.8
20.56	10284.6		786.4	72330.8
20.58	10240		786.35	72088.1
20.6	10222.6		786.3	71845.7
20.62	10175.8		786.25	72126.5
20.64	10186.2		786.2	72070.6
20.66	10177.6		786.15	72014.6
20.68	10232.2		786.1	71898
20.7	10224.4		786.05	71933.4
20.72	10250.6		786	71933.4
20.74	10230.6		785.95	71933.4
20.76	10198.6		785.9	72268
20.78	10150		785.85	72259
20.8	10153.6		785.8	72239.6
20.82	10185.2		785.75	72193
20.84	10211.6		785.7	72146.4
20.86	10235.8		785.65	72099.8
20.88	10263.2		785.6	72053.2
20.9	10214.8		785.55	72006.5
20.92	10206.2		785.5	72595.5
20.94	10146.6		785.45	72558.2
20.96	10158.4		785.4	72544.6
20.98	10120.8		785.35	72551.8
21	10185		785.3	72563
21.02	10178.4		785.25	72574.2
21.04	10209.6		785.2	72585.4
21.06	10154		785.15	72596.5
21.08	10173		785.1	72600.2
21.1	10152		785.05	72638.4
21.12	10125.2		785	72617.1
21.14	10094		784.95	72561.2
21.16	10117.8		784.9	72544.6
21.18	10122.6		784.85	72736.2
21.2	10121.2		784.8	72654.2
21.22	10153.8		784.75	72697.3
21.24	10195		784.7	72509.4
21.26	10186		784.65	72741.6
21.28	10162.2		784.6	72724.7
21.3	10162.8		784.55	72695.2
21.32	10160		784.5	73151.9
21.34	10143.2		784.45	73027.5
21.36	10168.7		784.4	72990.8
21.38	10202		784.35	72920.8
21.4	10175.6		784.3	72850.9
21.42	10208		784.25	72780.9
21.44	10202		784.2	72766.9
21.46	10118		784.15	73200.8
21.48	10102		784.1	73256.8
21.5	10104.8		784.05	72966.2
21.52	10093.6		784	72938.2
21.54	10062.8		783.95	73003.4
21.56	10081.8		783.9	73087.3
21.58	10109.2		783.85	73084.5
21.6	10151.4		783.8	73065.8
21.62	10157.8		783.75	73047.2
21.64	10168		783.7	73136.6
21.66	10177.6		783.65	73178.5
21.68	10172.8		783.6	73220.5
21.7	10139.2		783.55	73262.5
21.72	10151.2		783.5	73266.9
21.74	10171.8		783.45	73328.2
21.76	10137		783.4	73411.7
21.78	10085.4		783.35	73143.7
21.8	10087.2		783.3	73423
21.82	10137		783.25	73544.8
21.84	10144.4		783.2	73835.9
21.86	10186.8		783.15	73600
21.88	10220		783.1	73617.2
21.9	10237.6		783.05	73654.4
21.92	10192.4		783	73682.8
21.94	10166.8		782.95	73711.2
21.96	10124.4		782.9	73725.1
21.98	10152.4		782.85	73739.1
22	10131.6		782.8	73753.1
22.02	10116		782.75	73767
22.04	10128		782.7	73823
22.06	10139		782.65	73879
22.08	10142		782.6	73991.8
22.1	10132.8		782.55	74160.9
22.12	10152		782.5	74213.5
22.14	10169		782.45	74327.4
22.16	10240		782.4	74497.5
22.18	10208.4		782.35	74518.7
22.2	10239.8		782.3	74546.7
22.22	10234		782.25	74383
22.24	10197.4		782.2	74677.3
22.26	10154.4		782.15	74313.7
22.28	10121.8		782.1	74851.1
22.3	10117.2		782.05	75091.7
22.32	10080.2		782	75135.1
22.34	10133.2		781.95	75274.2
22.36	10135.4		781.9	75341.1
22.38	10165		781.85	75457.9
22.4	10147.4		781.8	75683.2
22.42	10147.4		781.75	75970.9
22.44	10103		781.7	76099.7
22.46	10065.6		781.65	76380.5
22.48	10074.6		781.6	76255
22.5	10130		781.55	76471.6
22.52	10171		781.5	76717.7
22.54	10207		781.45	76928.3
22.56	10219.2		781.4	77187.7
22.58	10187		781.35	77011.9
22.6	10148.8		781.3	77450.4
22.62	10132		781.25	78158.3
22.64	10079.8		781.2	77900.8
22.66	10102		781.15	78161.6
22.68	10123.8		781.1	78342.1
22.7	10143.2		781.05	78532.6
22.72	10119		781	78668.7
22.74	10113		780.95	78879.4
22.76	10088.2		780.9	78945.8
22.78	10131.2		780.85	79124.5
22.8	10091.4		780.8	79355.2
22.82	10125.8		780.75	79573.1
22.84	10138.4		780.7	79606.9
22.86	10174.4		780.65	79976.8
22.88	10160.6		780.6	79858.1
22.9	10171.8		780.55	80431.9
22.92	10212.8		780.5	80849.4
22.94	10266.8		780.45	81165.1
22.96	10267.2		780.4	81293.4
22.98	10245		780.35	82065.2
23	10261.4		780.3	81983
23.02	10261.6		780.25	82166.7
23.04	10222.4		780.2	82634.7
23.06	10201.2		780.15	82962.6
23.08	10170.8		780.1	83317.3
23.1	10123.6		780.05	84088.5
23.12	10103.4		780	84285.2
23.14	10167		779.95	84655.1
23.16	10201.8		779.9	85088.8
23.18	10227		779.85	85570.9
23.2	10195.8		779.8	86277.6
23.22	10230.8		779.75	86806.5
23.24	10179.8		779.7	87454.2
23.26	10145		779.65	88112.3
23.28	10152.4		779.6	89102.1
23.3	10195.6		779.55	90360.6
23.32	10232		779.5	91470.3
23.34	10243.6		779.45	93565.9
23.36	10312.6		779.4	94257.8
23.38	10288		779.35	95073.2
23.4	10276.4		779.3	96093.2
23.42	10205.8		779.25	96986.3
23.44	10203.2		779.2	98166
23.46	10168.8		779.15	99455.8
23.48	10168.8		779.1	99916.4
23.5	10200.8		779.05	100504
23.52	10246		779	101384
23.54	10263.6		778.95	101950
23.56	10272.8		778.9	102045
23.58	10366.2		778.85	102244
23.6	10349		778.8	102496
23.62	10388.6		778.75	102828
23.64	10406		778.7	101904
23.66	10392		778.65	100678
23.68	10299		778.6	100887
23.7	10278.8		778.55	99774
23.72	10233.2		778.5	98483.3
23.74	10247.2		778.45	97826.9
23.76	10240.6		778.4	96553.6
23.78	10277.8		778.35	94840.1
23.8	10325.8		778.3	93822.3
23.82	10311.2		778.25	91848.4
23.84	10298.8		778.2	91143
23.86	10274.2		778.15	89640.3
23.88	10284.4		778.1	87432.1
23.9	10265.8		778.05	84514.9
23.92	10293.6		778	82696.1
23.94	10340		777.95	80702.1
23.96	10247.8		777.9	79439.3
23.98	10348.8		777.85	77588.3
24	10306.4		777.8	76525.5
24.02	10286.8		777.75	75509.3
24.04	10207.2		777.7	73740.8
24.06	10203		777.65	72884
24.08	10273.4		777.6	72414
24.1	10166.8		777.55	71491.4
24.12	10200.6		777.5	70863.5
24.14	10187.8		777.45	70655.8
24.16	10183.2		777.4	70281.2
24.18	10247.4		777.35	69684.5
24.2	10254.2		777.3	69512.1
24.22	10243.4		777.25	69564.6
24.24	10258.6		777.2	68852
24.26	10238		777.15	68899.4
24.28	10217.6		777.1	68730.4
24.3	10235.4		777.05	68351.1
24.32	10242.6		777	68388.8
24.34	10267.2		776.95	68354
24.36	10303.2		776.9	68360.9
24.38	10290.8		776.85	68194.4
24.4	10293		776.8	68264.6
24.42	10320.4		776.75	67945.8
24.44	10272.2		776.7	67554.9
24.46	10262.6		776.65	67841.6
24.48	10264.8		776.6	67498
24.5	10208		776.55	67524.3
24.52	10135.6		776.5	67376.2
24.54	10140		776.45	67304.8
24.56	10189.4		776.4	67507.7
24.58	10204.8		776.35	66863.8
24.6	10271.8		776.3	66887.9
24.62	10182.8		776.25	67148.2
24.64	10247.8		776.2	67027.3
24.66	10249.6		776.15	66579.5
24.68	10200.6		776.1	67032
24.7	10164.4		776.05	66745.2
24.72	10245		776	67180.6
24.74	10164		775.95	66854.4
24.76	10160.6		775.9	66544.9
24.78	10200		775.85	66913.1
24.8	10214		775.8	66668.3
24.82	10253.4		775.75	66457.6
24.84	10191.2		775.7	66772.3
24.86	10190.6		775.65	66637.3
24.88	10197.2		775.6	66764.8
24.9	10194.8		775.55	66262.2
24.92	10153.8		775.5	66879
24.94	10181.2		775.45	66318.9
24.96	10207.4		775.4	66434.3
24.98	10217.8		775.35	66128.5
25	10228.4		775.3	66538.5
25.02	10182.8		775.25	65976.8
25.04	10274.6		775.2	66041.5
25.06	10265		775.15	66133.1
25.08	10234.6		775.1	66362.1
25.1	10257		775.05	66498
25.12	10148.8		775	66033.5
25.14	10226.2		774.95	66113.6
25.16	10213.4		774.9	66220.1
25.245	10191.2		774.85	65987.7
25.2	10214.6		774.8	65926.1
25.22	10239.8		774.75	66421.8
25.24	10160		774.7	66015.4
25.26	10216.7		774.65	66096.2
25.28	10227.9		774.6	66031.4
25.3	10213		774.55	66303
25.32	10179		774.5	66119.1
25.34	10141		774.45	65973.8
25.36	10202.7		774.4	65802.5
25.38	10161.6		774.35	66065
25.4	10211.4		774.3	65772.2
25.42	10211.1		774.25	66173.4
25.44	10157.2		774.2	66037.1
25.46	10146		774.15	65918.4
25.48	10126.1		774.1	65642.2
25.5	10182.8		774.05	66024.9
25.52	10207.8		774	65860.8
25.54	10204.8		773.95	66133.4
25.56	10207.2		773.9	65883
25.58	10199.4		773.85	65801.5
25.6	10187.6		773.8	65831.3
25.62	10194		773.75	65905
25.64	10169.6		773.7	65752.4
25.66	10189.4		773.65	66082.7
25.68	10156		773.6	65868.9
25.7	10136.4		773.55	66107.9
25.72	10150.2		773.5	65677.3
25.74	10207.6		773.45	65576.1
25.76	10206.2		773.4	65711.3
25.78	10246.8		773.35	66005.1
25.8	10285.6		773.3	65741.1
25.82	10286		773.25	66069
25.84	10276.6		773.2	66177.6
25.86	10267.6		773.15	65612.8
25.88	10292		773.1	65779.1
25.9	10298.8		773.05	66147.1
25.92	10307.6		773	65996.7
25.94	10307.2		772.95	65774.8
25.96	10303.6		772.9	65607.7
25.98	10259.4		772.85	65742.4
26	10272.8		772.8	65731.9
26.02	10220.2		772.75	66242.9
26.04	10233.4		772.7	65942.1
26.06	10302.8		772.65	65655.1
26.08	10293		772.6	65822.5
26.1	10219		772.55	65537.8
26.12	10251.8		772.5	65961.2
26.14	10245.8		772.45	65361.3
26.16	10184.2		772.4	65688.7
26.18	10178.2		772.35	65411.7
26.2	10241.8		772.3	66140.5
26.22	10230.2		772.25	65808
26.24	10232.6		772.2	65912.1
26.26	10244.2		772.15	65656.1
26.28	10264.2		772.1	65396.5
26.3	10232		772.05	65429.9
26.32	10262.8		772	65591.4
26.34	10234		771.95	65380.4
26.36	10259.8		771.9	65633.9
26.38	10272.8		771.85	65571.2
26.4	10319.4		771.8	65326.8
26.42	10316.2		771.75	65655.1
26.44	10313.2		771.7	65727.3
26.46	10257		771.65	65640
26.48	10251.6		771.6	65539.6
26.5	10264		771.55	65439.4
26.52	10264.4		771.5	65327.3
26.54	10266.2		771.45	65536.5
26.56	10263.4		771.4	65222.2
26.58	10291.4		771.35	65664.4
26.6	10245		771.3	65440.7
26.62	10283.4		771.25	65451.4
26.64	10294		771.2	65467.8
26.66	10295		771.15	65181.1
26.68	10261.6		771.1	65325.8
26.7	10231.2		771.05	65357.9
26.72	10202.4		771	65683.7
26.74	10208.8		770.95	65429.9
26.76	10236.2		770.9	65475.8
26.78	10276.8		770.85	65094
26.8	10291.2		770.8	65023.1
26.82	10257.6		770.75	65028
26.84	10256.2		770.7	64847.7
26.86	10248.8		770.65	65083.7
26.88	10174		770.6	64781.6
26.9	10138.6		770.55	64964
26.92	10128.8		770.5	64909.6
26.94	10149.2		770.45	64782.7
26.96	10124.2		770.4	65107.7
26.98	10153.4		770.35	64813.2
27	10186.4		770.3	64792.8
27.02	10233.8		770.25	64951.3
27.04	10243.6		770.2	64555.2
27.06	10307		770.15	65251.3
27.08	10312.8		770.1	64213.9
27.1	10352.2		770.05	64602.9
27.12	10338.6		770	64237
27.14	10306.6		769.95	64671.5
27.16	10283.6		769.9	64715.1
27.18	10300.8		769.85	64640.2
27.2	10291		769.8	64254.1
27.22	10270.8		769.75	64756.5
27.24	10277.2		769.7	64333.4
27.26	10313.4		769.65	64630.7
27.28	10326.4		769.6	64617.3
27.3	10317		769.55	64309.8
27.32	10312.6		769.5	64754.6
27.34	10296.8		769.45	64420.4
27.36	10269.6		769.4	64378.2
27.38	10321		769.35	64224.6
27.4	10305.4		769.3	64633.4
27.42	10332.4		769.25	64132.3
27.44	10328.4		769.2	64459.4
27.46	10300.4		769.15	64143.8
27.48	10227.4		769.1	63825.8
27.5	10248.6		769.05	64545.5
27.52	10263		769	64043.3
27.54	10278.6		768.95	64165
27.56	10311.2		768.9	64043.3
27.58	10332		768.85	64432.8
27.6	10316.8		768.8	64080.5
27.62	10371.8		768.75	64205
27.64	10371.6		768.7	64266
27.66	10301		768.65	63970.8
27.68	10303.4		768.6	64079.7
27.7	10269.8		768.55	64242.2
27.72	10247.6		768.5	63732.3
27.74	10297.4		768.45	64002.6
27.76	10307		768.4	64049.8
27.78	10296.6		768.35	64024.4
27.8	10341		768.3	64033.8
27.82	10246.8		768.25	64156.7
27.84	10149.2		768.2	64044.9
27.86	10139		768.15	64126.5
27.88	10162.8		768.1	64140.5
27.9	10200.6
27.92	10244.4
27.94	10303.6
27.96	10336.4
27.98	10311.2
28	10252.2
28.02	10234.4
28.04	10186.2
28.06	10213
28.08	10244
28.1	10244.6
28.12	10271.8
28.14	10330.4
28.16	10348.4
28.18	10268.4
28.2	10271.2
28.22	10230.6
28.24	10236.8
28.26	10221.6
28.28	10282
28.3	10329.2
28.32	10391.6
28.34	10382
28.36	10340
28.38	10301
28.4	10219
28.42	10189.6
28.44	10203.4
28.46	10280.2
28.48	10315.8
28.5	10385.8
28.52	10381.2
28.54	10380.2
28.56	10339
28.58	10369.2
28.6	10310
28.62	10327.6
28.64	10293.2
28.66	10261.8
28.68	10210.6
28.7	10276.2
28.72	10270.2
28.74	10297.4
28.76	10346.4
28.78	10367.2
28.8	10370.6
28.82	10379.6
28.84	10372.4
28.86	10295.8
28.88	10341.2
28.9	10291.4
28.92	10234.6
28.94	10234.2
28.96	10370.6
28.98	10359.2
29	10364.6
29.02	10392.2
29.04	10388.6
29.06	10269.4
29.08	10215.4
29.1	10280.6
29.12	10332
29.14	10390.6
29.16	10481
29.18	10543.6
29.2	10474.6
29.22	10442.2
29.24	10353.2
29.26	10289.6
29.28	10274.6
29.3	10295.2
29.32	10279
29.34	10339.8
29.36	10404.2
29.38	10346.2
29.4	10356.8
29.42	10324
29.44	10279.6
29.46	10209.4
29.48	10254.8
29.5	10315.2
29.52	10394.4
29.54	10409.4
29.56	10396.2
29.58	10491
29.6	10426.2
29.62	10383.6
29.64	10424.4
29.66	10446
29.68	10381.6
29.7	10374.4
29.72	10393.2
29.74	10374.2
29.76	10402
29.78	10412.2
29.8	10443
29.82	10521.4
29.84	10508.8
29.86	10483.2
29.88	10476.8
29.9	10428.6
29.92	10348.6
29.94	10340.8
29.96	10355.8
29.98	10308.8
30	10408.2
30.02	10378.2
30.04	10344.4
30.06	10347
30.08	10349.2
30.1	10256.2
30.12	10272.4
30.14	10295.8
30.16	10346
30.18	10349
30.2	10383.4
30.22	10414.8
30.24	10421.8
30.26	10403.8
30.28	10457
30.3	10432.2
30.32	10401.6
30.34	10440.8
30.36	10386.4
30.38	10323.2
30.4	10321
30.42	10340.2
30.44	10325
30.46	10408.8
30.48	10535.6
30.5	10568.6
30.52	10595
30.54	10587
30.56	10514.6
30.58	10382
30.6	10365
30.62	10352.2
30.64	10375
30.66	10404.2
30.68	10406.6
30.7	10497.2
30.72	10517.4
30.74	10516.2
30.76	10595.4
30.78	10655.6
30.8	10582.8
30.82	10596.4
30.84	10552.6
30.86	10495.6
30.88	10558.6
30.9	10662.2
30.92	10611.4
30.94	10661.4
30.96	10735
30.98	10704
31	10688
31.02	10764.4
31.04	10789.8
31.06	10719.6
31.08	10832.8
31.1	10930
31.12	10967.8
31.14	11048
31.16	11132.2
31.18	11123.4
31.2	11137
31.22	11267.2
31.24	11395.4
31.26	11437
31.28	11483.4
31.3	11490
31.32	11527.2
31.34	11482.2
31.36	11651.2
31.38	11777.8
31.4	11930.6
31.42	12047
31.44	12234.4
31.46	12345
31.48	12419.4
31.5	12539
31.52	12640.2
31.54	12723.4
31.56	12745.2
31.58	12776.8
31.6	12732.2
31.62	12672.6
31.64	12595.6
31.66	12524.8
31.68	12468.6
31.7	12415.2
31.72	12357.4
31.74	12278.4
31.76	12234.8
31.78	12144.6
31.8	12041.4
31.82	11942.4
31.84	11901
31.86	11779.2
31.88	11727.4
31.9	11683.4
31.92	11626.2
31.94	11538.2
31.96	11483
31.98	11389.6
32	11291.2
32.02	11246.8
32.04	11188.2
32.06	11103.6
32.08	11091
32.1	11106
32.12	11007.4
32.14	10938.8
32.16	10978
32.18	10879.4
32.2	10767.4
32.22	10702.2
32.24	10656.2
32.26	10553.6
32.28	10524.8
32.3	10509.4
32.32	10495.2
32.34	10490.4
32.36	10521.4
32.38	10522.8
32.4	10496.8
32.42	10464.4
32.44	10424.8
32.46	10349.8
32.48	10349
32.5	10368.4
32.52	10398
32.54	10401
32.56	10423
32.58	10421
32.6	10440.6
32.62	10409.6
32.64	10380.4
32.66	10367.4
32.68	10337.8
32.7	10266
32.72	10271.6
32.74	10300
32.76	10253.4
32.78	10208.8
32.8	10208.6
32.82	10241.8
32.84	10199.2
32.86	10218.4
32.88	10230.2
32.9	10203.2
32.92	10191
32.94	10239.2
32.96	10253.8
32.98	10216.8
33	10210
33.02	10216
33.04	10195.4
33.06	10224
33.08	10264.6
33.1	10204.5
33.12	10253.6
33.14	10249
33.16	10251
33.18	10229.4
33.2	10155.9
33.22	10212.8
33.24	10217.2
33.26	10240
33.28	10237.1
33.3	10232.9
33.32	10207.2
33.34	10232.9
33.36	10220.2
33.38	10215.8
33.4	10212.8
33.42	10248.6
33.44	10205.7
33.46	10231.5
33.48	10228.5
33.5	10244.2
33.52	10211.6
33.54	10190
33.56	10166
33.58	10188.8
33.6	10145.9
33.62	10170.2
33.64	10175.8
33.66	10163
33.68	10173.6
33.7	10116.4
33.72	10176.8
33.74	10173.4
33.76	10182.8
33.78	10200
33.8	10198.6
33.82	10200.4
33.84	10223.2
33.86	10238
33.88	10205.2
33.9	10258.2
33.92	10220
33.94	10204.2
33.96	10181.2
33.98	10190.4
34	10211.6
34.02	10229.6
34.04	10202.6
34.06	10228.2
34.08	10217.4
34.1	10190
34.12	10211.4
34.14	10287.6
34.16	10300.8
34.18	10296
34.2	10330.8
34.22	10308
34.24	10263.4
34.26	10259.8
34.28	10290.8
34.3	10215.6
34.32	10254
34.34	10280.8
34.36	10242.2
34.38	10275.6
34.4	10306.4
34.42	10260.4
34.44	10224.2
34.46	10245
34.48	10226.4
34.5	10257.8
34.52	10291.8
34.54	10311.6
34.56	10269.6
34.58	10240.6
34.6	10229.8
34.62	10192
34.64	10176.4
34.66	10204.2
34.68	10202.8
34.7	10221.6
34.72	10279.2
34.74	10311.4
34.76	10353.8
34.78	10406
34.8	10389
34.82	10395.6
34.84	10458.6
34.86	10438
34.88	10412.4
34.9	10441.2
34.92	10376.8
34.94	10318.6
34.96	10372.6
34.98	10433.6
35	10429.2
35.02	10538.6
35.04	10575
35.06	10603
35.08	10607.8
35.1	10656.2
35.12	10655
35.14	10667.2
35.16	10680.4
35.18	10723.4
35.2	10730
35.22	10739.2
35.24	10823.4
35.26	10903.2
35.28	10869.2
35.3	10968.2
35.32	10959.6
35.34	10911.2
35.36	10871.4
35.38	10850.6
35.4	10743.6
35.42	10744.8
35.44	10764.6
35.46	10695.2
35.48	10659.2
35.5	10655.2
35.52	10665.6
35.54	10593.4
35.56	10599.4
35.58	10642.6
35.6	10623.2
35.62	10564
35.64	10593.8
35.66	10535.6
35.68	10485.2
35.7	10501
35.72	10525.6
35.74	10529.2
35.76	10614.4
35.78	10688.6
35.8	10716.8
35.82	10711.4
35.84	10680
35.86	10632.2
35.88	10596.8
35.9	10624.4
35.92	10640.6
35.94	10723.2
35.96	10767.8
35.98	10822.2
36	10809.6
36.02	10878.4
36.04	10895.2
36.06	10988.4
36.08	11056
36.1	11117.2
36.12	11131
36.14	11172
36.16	11141.6
36.18	11176.2
36.2	11261
36.22	11371
36.24	11466
36.26	11521
36.28	11567
36.3	11611.2
36.32	11647.6
36.34	11669.8
36.36	11777.4
36.38	11835.2
36.4	11797.2
36.42	11760.2
36.44	11663
36.46	11600
36.48	11498.8
36.5	11441.6
36.52	11385.6
36.54	11377.8
36.56	11319.2
36.58	11283.2
36.6	11233.8
36.62	11180
36.64	11121.2
36.66	11111.8
36.68	11089.4
36.7	11031.2
36.72	11017.8
36.74	10982.2
36.76	10935.2
36.78	10883.8
36.8	10836.4
36.82	10784.8
36.84	10749.8
36.86	10706.8
36.88	10663.8
36.9	10629.6
36.92	10593.6
36.94	10553.8
36.96	10495
36.98	10473.4
37	10471
37.02	10472.8
37.04	10496.8
37.06	10515
37.08	10468.6
37.1	10450.8
37.12	10404
37.14	10357.6
37.16	10291.6
37.18	10261.4
37.2	10324.4
37.22	10301
37.24	10328.4
37.26	10330
37.28	10386.8
37.3	10353.6
37.32	10372.6
37.34	10338.8
37.36	10356.4
37.38	10314.4
37.4	10246
37.42	10220.2
37.44	10237
37.46	10174.8
37.48	10162.2
37.5	10231.2
37.52	10286.6
37.54	10233
37.56	10233
37.58	10246.8
37.6	10169.8
37.62	10094
37.64	10069.8
37.66	10136.6
37.68	10145.2
37.7	10158.6
37.72	10210
37.74	10288.6
37.76	10324.2
37.78	10282
37.8	10258.6
37.82	10209.8
37.84	10189.4
37.86	10106.4
37.88	10137.8
37.9	10148.2
37.92	10163.4
37.94	10141.6
37.96	10124
37.98	10124.8
38	10183.2
38.02	10193.2
38.04	10251.6
38.06	10305.6
38.08	10289.4
38.1	10262.6
38.12	10293.6
38.14	10244
38.16	10263.8
38.18	10302.8
38.2	10310.8
38.22	10267.8
38.24	10248.4
38.26	10203.2
38.28	10177.8
38.3	10144.4
38.32	10166.2
38.34	10208
38.36	10227.4
38.38	10249.2
38.4	10242.2
38.42	10268.4
38.44	10236.2
38.46	10229.6
38.48	10225.2
38.5	10310.4
38.52	10252.6
38.54	10300.2
38.56	10279.8
38.58	10241.2
38.6	10158.6
38.62	10195
38.64	10143.8
38.66	10190.2
38.68	10227.2
38.7	10256.8
38.72	10244.6
38.74	10291.6
38.76	10301.4
38.78	10267.8
38.8	10294.6
38.82	10299
38.84	10264.8
38.86	10226.8
38.88	10254.8
38.9	10243
38.92	10245.6
38.94	10259.8
38.96	10242.4
38.98	10275.2
39	10253.2
39.02	10246.4
39.04	10251.6
39.06	10328
39.08	10318.6
39.1	10345
39.12	10339.6
39.14	10313
39.16	10221.4
39.18	10183.2
39.2	10188.6
39.22	10220.6
39.24	10211.4
39.26	10302.4
39.28	10324
39.3	10337.4
39.32	10333.8
39.34	10221.1
39.36	10358
39.38	10328.2
39.4	10318
39.42	10324.4
39.44	10310.6
39.46	10288.6
39.48	10307.6
39.5	10341.8
39.52	10330.8
39.54	10300.2
39.56	10235
39.58	10347.4
39.6	10314.8
39.62	10291.4
39.64	10277.4
39.66	10230
39.68	10222.7
39.7	10239.9
39.72	10246
39.74	10286.6
39.76	10228.9
39.78	10246
39.8	10249.3
39.82	10244.6
39.84	10264.6
39.86	10295.6
39.88	10273
39.9	10252.2
39.92	10235.2
39.94	10321
39.96	10299.4
39.98	10316.6
40	10345.4
40.02	10335.6
40.04	10318.8
40.06	10326.4
40.08	10335
40.1	10336.6
40.12	10316.2
40.14	10300.6
40.16	10294.4
40.18	10312.8
40.2	10299.4
40.22	10343.2
40.24	10349.2
40.26	10377
40.28	10350.4
40.3	10329.4
40.32	10341.2
40.34	10318.8
40.36	10302.6
40.38	10284.4
40.4	10285
40.42	10279.4
40.44	10272.8
40.46	10290.8
40.48	10289.2
40.5	10284.2
40.52	10256.6
40.54	10255.8
40.56	10255.8
40.58	10290.8
40.6	10324.4
40.62	10317.6
40.64	10337.8
40.66	10296.4
40.68	10277.8
40.7	10245.8
40.72	10268.8
40.74	10257
40.76	10295.8
40.78	10307.8
40.8	10325.6
40.82	10295.2
40.84	10303.6
40.86	10260.6
40.88	10242.4
40.9	10235
40.92	10217.6
40.94	10177.6
40.96	10165
40.98	10151
41	10122.4
41.02	10154.6
41.04	10176
41.06	10209
41.08	10216.4
41.1	10295.2
41.12	10321
41.14	10323.6
41.16	10341.2
41.18	10368
41.2	10335.4
41.22	10320.6
41.24	10322.4
41.26	10284.4
41.28	10244.2
41.3	10240
41.32	10212.8
41.34	10236.4
41.36	10245
41.38	10272.2
41.4	10241.8
41.42	10258.4
41.44	10228.4
41.46	10246
41.48	10195.2
41.5	10193
41.52	10200
41.54	10194
41.56	10219.6
41.58	10219.6
41.6	10200.6
41.62	10157.6
41.64	10158.8
41.66	10097
41.68	10147.6
41.7	10161.4
41.72	10207.2
41.74	10257.6
41.76	10276.6
41.78	10295.4
41.8	10298.2
41.82	10299.8
41.84	10219.2
41.86	10236.6
41.88	10217.2
41.9	10190.4
41.92	10129.8
41.94	10145.4
41.96	10139
41.98	10150.4
42	10152.6
42.02	10201.4
42.04	10179.2
42.06	10169
42.08	10177.8
42.1	10235
42.12	10188.8
42.14	10213.6
42.16	10194
42.18	10155
42.2	10138.8
42.22	10181.4
42.24	10203.6
42.26	10212.8
42.28	10230.2
42.3	10198.2
42.32	10193.2
42.34	10170
42.36	10182.8
42.38	10157.2
42.4	10154.4
42.42	10164.8
42.44	10166.2
42.46	10167.2
42.48	10162
42.5	10159.4
42.52	10155
42.54	10151.4
42.56	10120.4
42.58	10154.8
42.6	10160.6
42.62	10129.6
42.64	10118.4
42.66	10147.4
42.68	10156.4
42.7	10154.8
42.72	10139.8
42.74	10140
42.76	10097.8
42.78	10071.8
42.8	10115.8
42.82	10151
42.84	10209.8
42.86	10275
42.88	10171
42.9	10285
42.92	10282.8
42.94	10260.8
42.96	10242.4
42.98	10235.4
43	10244
43.02	10182.6
43.04	10188.3
43.06	10224.8
43.08	10158
43.1	10181
43.12	10238.2
43.14	10211.4
43.16	10245.4
43.18	10205
43.2	10226.4
43.22	10265.6
43.24	10212.7
43.26	10196.8
43.28	10225.7
43.3	10208.4
43.32	10215.5
43.34	10199.9
43.36	10205.6
43.38	10199.9
43.4	10270.4
43.42	10179.6
43.44	10224.3
43.46	10204.1
43.48	10224.3
43.5	10181
43.52	10249.2
43.54	10260.2
43.56	10147.9
43.58	10218.6
43.6	10222.2
43.62	10249.2
43.64	10263.8
43.66	10214.1
43.68	10188.3
43.7	10208.4
43.72	10186.9
43.74	10265.4
43.76	10221.8
43.78	10188.8
43.8	10193
43.82	10198.4
43.84	10189.8
43.86	10201.6
43.88	10195.4
43.9	10202.2
43.92	10187.6
43.94	10199.2
43.96	10167.4
43.98	10157.4
44	10162.2
44.02	10179
44.04	10129.8
44.06	10132.2
44.08	10139.4
44.1	10124.4
44.12	10119.6
44.14	10148.6
44.16	10200.6
44.18	10226.8
44.2	10206.6
44.22	10240.8
44.24	10247
44.26	10215.4
44.28	10216.6
44.3	10211.2
44.32	10173
44.34	10141.6
44.36	10160.2
44.38	10135.4
44.4	10133.2
44.42	10116.2
44.44	10167.2
44.46	10156.2
44.48	10136.4
44.5	10134.8
44.52	10154
44.54	10142.6
44.56	10132
44.58	10161
44.6	10185
44.62	10185
44.64	10179.4
44.66	10193.4
44.68	10231.8
44.7	10233.4
44.72	10207.2
44.74	10209.8
44.76	10188.8
44.78	10130.6
44.8	10096.4
44.82	10135.8
44.84	10117.6
44.86	10135.4
44.88	10141.2
44.9	10149
44.92	10180.6
44.94	10216.2
44.96	10191.2
44.98	10204.6
45	10237.6
45.02	10218.4
45.04	10180.2
45.06	10215.2
45.08	10234.6
45.1	10247.2
45.12	10267.4
45.14	10282.2
45.16	10268.4
45.18	10241.8
45.2	10216.8
45.22	10183.8
45.24	10226.2
45.26	10274.4
45.28	10273.6
45.3	10315.6
45.32	10354.6
45.34	10364
45.36	10365.4
45.38	10417.8
45.4	10427.2
45.42	10382.2
45.44	10381
45.46	10354.2
45.48	10301.8
45.5	10250.6
45.52	10249.6
45.54	10247.2
45.56	10264
45.58	10290.4
45.6	10341.8
45.62	10399
45.64	10397.8
45.66	10414.2
45.68	10424.4
45.7	10425.4
45.72	10421.8
45.74	10425.6
45.76	10423.4
45.78	10419.2
45.8	10434
45.82	10483.6
45.84	10491.6
45.86	10500.4
45.88	10555.2
45.9	10538.2
45.92	10570
45.94	10607.4
45.96	10705.6
45.98	10800.4
46	10917.4
46.02	10926
46.04	11010.6
46.06	11027.8
46.08	11113
46.1	11126.8
46.12	11220.8
46.14	11263.4
46.16	11330.6
46.18	11353
46.2	11430.4
46.22	11406
46.24	11431.6
46.26	11353.2
46.28	11303
46.3	11278.8
46.32	11259
46.34	11198.6
46.36	11205.2
46.38	11117.6
46.4	11049.6
46.42	10967.8
46.44	10896
46.46	10843.8
46.48	10805.4
46.5	10706.6
46.52	10724.8
46.54	10719
46.56	10731.8
46.58	10695.2
46.6	10735.2
46.62	10674.8
46.64	10642
46.66	10521.8
46.68	10515.8
46.7	10446.8
46.72	10419.4
46.74	10411
46.76	10452.8
46.78	10408
46.8	10447.6
46.82	10457.6
46.84	10404.6
46.86	10360.8
46.88	10321
46.9	10273
46.92	10276
46.94	10265.4
46.96	10347.6
46.98	10410.2
47	10390
47.02	10366.2
47.04	10365.6
47.06	10308
47.08	10244.4
47.1	10254.6
47.12	10250
47.14	10251.8
47.16	10259.8
47.18	10310
47.2	10307.4
47.22	10290.6
47.24	10332.4
47.26	10334.2
47.28	10340.4
47.3	10339.8
47.32	10347.2
47.34	10325.8
47.36	10306.8
47.38	10270.6
47.4	10306.2
47.42	10348.4
47.44	10343.4
47.46	10406.8
47.48	10457
47.5	10500.6
47.52	10511.4
47.54	10615.2
47.56	10649
47.58	10675
47.6	10706.2
47.62	10726.6
47.64	10799.4
47.66	10811.2
47.68	10831.2
47.7	10889
47.72	10991.4
47.74	11003.4
47.76	11103.6
47.78	11222.4
47.8	11252.2
47.82	11351.6
47.84	11444.2
47.86	11498.8
47.88	11597
47.9	11725.6
47.92	11818.6
47.94	11921.4
47.96	12055.6
47.98	12114
48	12226.8
48.02	12338
48.04	12419
48.06	12507.2
48.08	12616.4
48.1	12628
48.12	12611.4
48.14	12580
48.16	12510.8
48.18	12471.2
48.2	12418
48.22	12337.8
48.24	12283
48.26	12233.2
48.28	12172.4
48.3	12127
48.32	12084.2
48.34	12039.8
48.36	11987.8
48.38	11942.4
48.4	11903.4
48.42	11805.6
48.44	11751.4
48.46	11652
48.48	11583.4
48.5	11502.8
48.52	11530.2
48.54	11502.6
48.56	11529.6
48.58	11438
48.6	11426.4
48.62	11357.2
48.64	11298.2
48.66	11182.8
48.68	11179.6
48.7	11102.2
48.72	11032
48.74	10940.2
48.76	10879.4
48.78	10856.4
48.8	10809.4
48.82	10719.4
48.84	10715.8
48.86	10763.2
48.88	10642
48.9	10559.6
48.92	10588
48.94	10531
48.96	10465.8
48.98	10520.4
49	10555.6
49.02	10483
49.04	10479
49.06	10408.4
49.08	10379.4
49.1	10399
49.12	10364
49.14	10331.6
49.16	10351.8
49.18	10358.6
49.2	10284.4
49.22	10333.2
49.24	10283.4
49.26	10274.2
49.28	10240.6
49.3	10220
49.32	10211.8
49.34	10275.4
49.36	10250.2
49.38	10221.4
49.4	10278.2
49.42	10324.4
49.44	10309.4
49.46	10322
49.48	10347.4
49.5	10322.8
49.52	10286.4
49.54	10278.4
49.56	10273.4
49.58	10239
49.6	10238.6
49.62	10237.2
49.64	10214.8
49.66	10194.4
49.68	10193.8
49.7	10183.2
49.72	10157.4
49.74	10156.2
49.76	10203.8
49.78	10237.2
49.8	10200.4
49.82	10219.4
49.84	10190.2
49.86	10215.4
49.88	10210.8
49.9	10234.2
49.92	10219.8
49.94	10219.8
49.96	10180
49.98	10158.8
50	10162.8
50.02	10163.6
50.04	10199
50.06	10199.4
50.08	10194.6
50.1	10205.4
50.12	10245.8
50.14	10259.6
50.16	10284
50.18	10307.8
50.2	10294.8
50.22	10266.4
50.24	10257.6
[truncated: 983 more rows]

## Sheet: Figure S5
Figure S5a			Figure S5b			Figure S5c			Figure S5d
87.08	3108.35		76	5436.79		812.1	78350		144.83	11725.7
86.98	3096.18		75.9	5415.08		812.05	78718.8		144.73	11698.3
86.88	3072.06		75.8	5423.54		812	78706.2		144.63	11811.5
86.78	3030.17		75.7	5563.77		811.95	78267.5		144.53	11599.7
86.68	3097.67		75.6	5555.83		811.9	78631.1		144.43	11719
86.58	3184.23		75.5	5487.92		811.85	78474.7		144.33	11779.3
86.48	3112.93		75.4	5528.67		811.8	78350.6		144.23	11750.4
86.38	3170.13		75.3	5421.82		811.75	78359.5		144.13	11604.7
86.28	3106.23		75.2	5449.01		811.7	78460.6		144.03	11772.3
86.18	3070.18		75.1	5463.97		811.65	78289		143.93	11622
86.08	3013.85		75	5465.78		811.6	78413.8		143.83	11598.5
85.98	3102.62		74.9	5406.62		811.55	78730.7		143.73	11589.6
85.88	3200		74.8	5430.02		811.5	78391.1		143.63	11606.9
85.78	3075.21		74.7	5367.32		811.45	78402.2		143.53	11764.6
85.68	3140.35		74.6	5427.31		811.4	78341.9		143.43	11751.8
85.58	3099.76		74.5	5523.48		811.35	78040		143.33	11696.7
85.48	3149.28		74.4	5504.4		811.3	78233.2		143.23	11885.8
85.38	3087.28		74.3	5453.43		811.25	78278.6		143.13	11673.2
85.28	3032.61		74.2	5457.16		811.2	78125.2		143.03	11860.8
85.18	3027.95		74.1	5388.25		811.15	78400.5		142.93	11585
85.08	3144.93		74	5417.75		811.1	78272.5		142.83	11638.8
84.98	3194.21		73.9	5463.13		811.05	78323.3		142.73	11472.5
84.88	3112.64		73.8	5530.64		811	78184.2		142.63	11701.2
84.78	3177.78		73.7	5535.4		810.95	78285.9		142.53	11726.1
84.68	3177.13		73.6	5498.7		810.9	78381.6		142.43	11681.1
84.58	3142.89		73.5	5469.12		810.85	78483.8		142.33	11764.4
84.48	3175.19		73.4	5459.9		810.8	78652.1		142.23	11488.7
84.38	3095.64		73.3	5440.11		810.75	78377.2		142.13	11684.8
84.28	3220.91		73.2	5498.43		810.7	78428.3		142.03	11598.6
84.18	3057.91		73.1	5558.75		810.65	77972.8		141.93	11625.6
84.08	3149.74		73	5532.54		810.6	78620.3		141.83	11645
83.98	3053.12		72.9	5455.25		810.55	78295.9		141.73	11782
83.88	3212.85		72.8	5374.85		810.5	78041.1		141.63	11516.7
83.78	3141.86		72.7	5536.92		810.45	78370.2		141.53	11660.9
83.68	3102.46		72.6	5498.52		810.4	78379.6		141.43	11793.9
83.58	3037.65		72.5	5526.69		810.35	78133.3		141.33	11724.8
83.48	3116.99		72.4	5529.4		810.3	78387.1		141.23	11702.3
83.38	3130		72.3	5398.01		810.25	77998.6		141.13	11602.4
83.28	3086.64		72.2	5350.85		810.2	78393.1		141.03	11513.5
83.18	3108.61		72.1	5433.24		810.15	78493.9		140.93	11663
83.08	3033.53		72	5427.37		810.1	78234.6		140.83	11585.9
82.98	3085.75		71.9	5490.85		810.05	78302.5		140.73	11820.8
82.88	3115.27		71.8	5443.61		810	78324.7		140.63	11626.7
82.78	3117.96		71.7	5385.5		809.95	77858.3		140.53	11708.2
82.68	3105.67		71.6	5560		809.9	77912.4		140.43	11528.5
82.58	3089.21		71.5	5479.5		809.85	78245.2		140.33	11660.2
82.48	3114.23		71.4	5528.87		809.8	78492.1		140.23	11516.5
82.38	3114.19		71.3	5579.72		809.75	78549.7		140.13	11587
82.28	3181.75		71.2	5414.23		809.7	78591.4		140.03	11640.5
82.18	3074.37		71.1	5372.91		809.65	78561.2		139.93	11643
82.08	3129.45		71	5549.45		809.6	78549.8		139.83	11496.4
81.98	3141.38		70.9	5457.52		809.55	78311.7		139.73	11489
81.88	3086.74		70.8	5390.63		809.5	78518.4		139.63	11551
81.78	3088.38		70.7	5497.66		809.45	78371.6		139.53	11566.7
81.68	3069.4		70.6	5537.97		809.4	78141.6		139.43	11779.3
81.58	3008.06		70.5	5444.81		809.35	78505.3		139.33	11708
81.48	3121.01		70.4	5451.43		809.3	77991.3		139.23	11375.4
81.38	3075.54		70.3	5415.74		809.25	78191.7		139.13	11569.3
81.28	3048.52		70.2	5453.34		809.2	78375.2		139.03	11590.1
81.18	3010.87		70.1	5472		809.15	78352		138.93	11472.4
81.08	3180.25		70	5621.46		809.1	78390.4		138.83	11359.5
80.98	3138.45		69.9	5482.61		809.05	78271.7		138.73	11665.6
80.88	3073.4		69.8	5397.55		809	78235.1		138.63	11589.4
80.78	3038.85		69.7	5480.39		808.95	78443.6		138.53	11774.4
80.68	3104.9		69.6	5571.69		808.9	78582		138.43	11565.9
80.58	3088.56		69.5	5650.08		808.85	78727.9		138.33	11557
80.48	3010.81		69.4	5528.89		808.8	78300.6		138.23	11697.4
80.38	3094.5		69.3	5463.19		808.75	78548.8		138.13	11702.3
80.28	2979.98		69.2	5452.48		808.7	78742		138.03	11517.4
80.18	3099.58		69.1	5441.73		808.65	78707.5		137.93	11726.5
80.08	3087.73		69	5503.22		808.6	78822.6		137.83	11578
79.98	3004.52		68.9	5498.78		808.55	78471.1		137.73	11537.5
79.88	2982.02		68.8	5569.46		808.5	78280.4		137.63	11581.6
79.78	3021.83		68.7	5532.53		808.45	78392.4		137.53	11638.7
79.68	3001.66		68.6	5443.62		808.4	78346.4		137.43	11666.7
79.58	3039.23		68.5	5412.25		808.35	78615.7		137.33	11635.3
79.48	3067.45		68.4	5505.75		808.3	78707.8		137.23	11643.1
79.38	3040.52		68.3	5577.5		808.25	78275.7		137.13	11683
79.28	2896.02		68.2	5653.29		808.2	78671.8		137.03	11643.9
79.18	2998.09		68.1	5604.25		808.15	78729.7		136.93	11445.4
79.08	2942.1		68	5530.41		808.1	78768.7		136.83	11614.1
78.98	3021.41		67.9	5478.42		808.05	78786.2		136.73	11519.4
78.88	2918.97		67.8	5463.77		808	78519.8		136.63	11579.8
78.78	2992.69		67.7	5511.53		807.95	78694.1		136.53	11484.4
78.68	3008.46		67.6	5556.59		807.9	78447.9		136.43	11616.8
78.58	2949.93		67.5	5553.47		807.85	78662.6		136.33	11702.6
78.48	2975.25		67.4	5590.81		807.8	78848.4		136.23	11720.1
78.38	2817.73		67.3	5546.82		807.75	78604.6		136.13	11608
78.28	2925.7		67.2	5604.36		807.7	78475.6		136.03	11658.9
78.18	2947.7		67.1	5448.75		807.65	78582.1		135.93	11616.8
78.08	2882.91		67	5518.75		807.6	78975.3		135.83	11717.3
77.98	2919.36		66.9	5436.75		807.55	78812.8		135.73	11653.1
77.88	2936.14		66.8	5556.25		807.5	79037.2		135.63	11755.8
77.78	2895.32		66.7	5495.75		807.45	78728.1		135.53	11633.8
77.68	2829.59		66.6	5560.25		807.4	78647		135.43	11641.6
77.58	2853.3		66.5	5585.75		807.35	78750.8		135.33	11705.4
77.48	2994.64		66.4	5623.25		807.3	78710.1		135.23	11739.8
77.38	2909.07		66.3	5528		807.25	78609.5		135.13	11668.6
77.28	2939.75		66.2	5577.75		807.2	78794.4		135.03	11668.8
77.18	2898.11		66.1	5628.75		807.15	78598.4		134.93	11818.2
77.08	2824.78		66	5514.5		807.1	78563.8		134.83	11651.3
76.98	2843.96		65.9	5608.5		807.05	78663.6		134.73	11729.4
76.88	2753.12		65.8	5569.75		807	78871.2		134.63	11725.7
76.78	2785.64		65.7	5541.5		806.95	78708.6		134.53	11741.6
76.68	2903.42		65.6	5452.75		806.9	78663.7		134.43	11839.3
76.58	2917.98		65.5	5646.25		806.85	78815.8		134.33	11848
76.48	2823.69		65.4	5585.75		806.8	78776.7		134.23	11963.7
76.38	2846.29		65.3	5633.67		806.75	79045.4		134.13	11956.9
76.28	2813.63		65.2	5492.37		806.7	78793.2		134.03	12086
76.18	2871.57		65.3	5559		806.65	78736.4		133.93	12166.6
76.08	2881.02		65	5506.37		806.6	78931.4		133.83	12123.6
75.98	2962.34		64.9	5535.71		806.55	78543.9		133.73	12168.6
75.88	2892.35		64.8	5614.04		806.5	78532		133.63	12064.6
75.78	2834.61		64.7	5603.25		806.45	78409		133.53	12142.5
75.68	2789.49		64.6	5642.29		806.4	78763.5		133.43	11961.5
75.58	2874.51		64.5	5683.97		806.35	79066.4		133.33	12066.1
75.48	2862.24		64.4	5654.47		806.3	79264.9		133.23	12064.6
75.38	2993.61		64.3	5710.5		806.25	79131.4		133.13	12209.8
75.28	3032.89		64.2	5681		806.2	79001.2		133.03	12226.6
75.18	3072.75		64.1	5719.94		806.15	78779.6		132.93	12300.4
75.08	2905.85		64	5682		806.1	78975		132.83	12064.1
74.98	3047.95		63.9	5741.65		806.05	79199.9		132.73	12296
74.88	3074.1		63.8	5724		806	78974.9		132.63	12064.9
74.78	3191.48		63.7	5799.53		805.95	78935.5		132.53	12089.7
74.68	3175.63		63.6	5683.75		805.9	79021.6		132.43	12168.6
74.59	3258.68		63.5	5658.35		805.85	79048.8		132.33	12257.8
74.48	3236.35		63.4	5597.65		805.8	78786.4		132.23	12160.5
74.38	3308.89		63.3	5701.06		805.75	79421.2		132.13	12030
74.28	3211.99		63.2	5581.75		805.7	79559		132.03	12117.5
74.18	3262.51		63.1	5524		805.65	79378		131.93	12093.8
74.08	3125.92		63	5600.5		805.6	79440.9		131.83	12080.5
73.98	3054.72		62.9	5523.85		805.55	79332.5		131.73	12211.1
73.88	3041.72		62.8	5611.28		805.5	79329.8		131.63	11945.6
73.78	3049.41		62.7	5530.01		805.45	79275.4		131.53	12102.7
73.68	2970.09		62.6	5596.64		805.4	79298.4		131.43	12131
73.58	2874.95		62.5	5578.7		805.35	79193.1		131.33	12059.1
73.48	2955.7		62.4	5495.75		805.3	79442		131.23	12180.5
73.38	2878.05		62.3	5546.35		805.25	79776.4		131.13	12257.9
73.28	2779.5		62.2	5532		805.2	79774.6		131.03	12129.4
73.18	2730.99		62.1	5486.5		805.15	79432.5		130.93	12208.4
73.08	2741.77		62	5621.75		805.1	79510.8		130.83	12468.1
72.98	2798.9		61.9	5518.09		805.05	79453.3		130.73	12510.4
72.88	2751.38		61.8	5618.43		805	79125.2		130.63	12853.2
72.78	2730.04		61.7	5662		804.95	79586.1		130.53	12881.9
72.68	2766		61.6	5586.75		804.9	79391.9		130.43	13281.2
72.58	2845.31		61.5	5646		804.85	79577.2		130.33	13201.1
72.48	2793.63		61.4	5550.75		804.8	79522.1		130.23	13394.2
72.38	2770.55		61.3	5697		804.75	79260.5		130.13	13470.1
72.28	2836.04		61.2	5762.75		804.7	79403.5		130.03	13471.4
72.18	2764.38		61.1	5722.29		804.65	79629.5		129.93	13489.6
72.08	2838.77		61	5820.5		804.6	79602.3		129.83	13950.6
71.98	2942.84		60.9	5882.5		804.55	79623.2		129.73	14110.2
71.88	2888.39		60.8	5858.25		804.5	79374.6		129.63	14226.4
71.78	2957.74		60.7	5879.75		804.45	79399.1		129.53	14296.3
71.68	2987.8		60.6	5818		804.4	79602.8		129.43	14505.3
71.58	2988.88		60.5	5916		804.35	79809.7		129.33	14269.7
71.48	3089.55		60.4	5778.42		804.3	79555.3		129.23	13826.4
71.38	3130.45		60.3	5913		804.25	79840		129.13	13540.5
71.28	3105.62		60.2	5879.5		804.2	79653.2		129.03	13010.4
71.18	3131.42		60.1	5786.04		804.15	79396.3		128.93	12717.2
71.08	3168.05		60	5719.75		804.1	79386.4		128.83	12660.8
70.98	3105.65		59.9	5767.47		804.05	79915.4		128.73	12411.3
70.88	3105.07		59.8	5639.46		804	79909		128.63	12119.5
70.78	3030.33		59.7	5700.64		803.95	79968.2		128.53	11962.3
70.68	3107.96		59.6	5569.84		803.9	79713.8		128.43	12063.9
70.58	3026.69		59.5	5623.25		803.85	79549.6		128.33	11666.5
70.48	2885.82		59.4	5506.25		803.8	79698.3		128.23	11805.6
70.38	2936.1		59.3	5688.71		803.75	79509.8		128.13	11694.9
70.28	2828.58		59.2	5588.25		803.7	79852.5		128.03	11615.7
70.18	2892.46		59.1	5682.81		803.65	80028.8		127.93	11594.6
70.08	2691.65		59	5541.5		803.6	79602		127.83	11576.8
69.98	2689.18		58.9	5486.5		803.55	79714.4		127.73	11489.4
69.88	2627.3		58.8	5517.25		803.5	79452.5		127.63	11494.6
69.78	2562.71		58.7	5493.76		803.45	80054		127.53	11396.8
69.68	2517.95		58.6	5597.19		803.4	80019.2		127.43	11530.7
69.58	2514.45		58.5	5652.48		803.35	79484.6		127.33	11384.4
69.48	2529.62		58.4	5526.5		803.3	79618.5		127.23	11521.6
69.38	2555.58		58.3	5569.5		803.25	79133		127.13	11497.2
69.28	2429.77		58.2	5503.79		803.2	79540.6		127.03	11473.1
69.18	2498.26		58.1	5592.25		803.15	79374.1		126.93	11439.3
69.08	2417.6		58	5548		803.1	79655		126.83	11406.6
68.98	2490.77		57.9	5683.5		803.05	79404.6		126.73	11475.5
68.88	2527.59		57.8	5716.9		803	79447.4		126.63	11516.7
68.78	2377.31		57.7	5717.66		802.95	79663.7		126.53	11686.5
68.68	2329.22		57.6	5652.41		802.9	79503.2		126.43	11448.5
68.58	2445.35		57.5	5562.32		802.85	79875.8		126.33	11382.9
68.48	2395.87		57.4	5730.57		802.8	79692.8		126.23	11501.4
68.38	2499.1		57.3	5659.79		802.75	79542.5		126.13	11631.7
68.28	2368.21		57.2	5754.87		802.7	79438.7		126.03	11563.6
68.18	2424.07		57.1	5674.46		802.65	79339.3		125.93	11582.5
68.08	2386.07		57	5681.39		802.6	79602		125.83	11368.4
67.98	2419.44		56.9	5550.25		802.55	79298.8		125.73	11456.8
67.88	2410.31		56.8	5539.28		802.5	79593.2		125.63	11347.3
67.78	2456.85		56.7	5699.92		802.45	79532.2		125.53	11501.3
67.68	2481.39		56.6	5671.5		802.4	79523.5		125.43	11475.3
67.58	2436.16		56.5	5540.21		802.35	79712.9		125.33	11494.3
67.48	2498.82		56.4	5644.93		802.3	79205.4		125.23	11528.6
67.38	2349.39		56.3	5638.88		802.25	79592.3		125.13	11703.5
67.28	2475.26		56.2	5631.42		802.2	79426		125.03	11409.8
67.18	2426.28		56.1	5715.75		802.15	79537.7		124.93	11654.1
67.08	2474.1		56	5691.36		802.1	79161.9		124.83	11546.5
66.98	2435.58		55.9	5561.44		802.05	79163.4		124.73	11620.8
66.88	2479.26		55.8	5557.66		802	79218.4		124.63	11481.2
66.78	2470.75		55.7	5578.72		801.95	79351.5		124.53	11535.6
66.68	2474.08		55.6	5549.39		801.9	79581		124.43	11561.7
66.58	2372.29		55.5	5651.28		801.85	79396.9		124.33	11552
66.48	2417.29		55.4	5704.21		801.8	79303		124.23	11450.1
66.38	2402.6		55.3	5538.64		801.75	79771.4		124.13	11594.3
66.28	2435.85		55.2	5635.22		801.7	79278		124.03	11402.8
66.18	2559.37		55.1	5565.88		801.65	79495.1		123.93	11428.2
66.08	2488.05		55	5703.47		801.6	79451.3		123.83	11281.1
65.98	2463.01					801.55	79260.3		123.73	11348.1
65.88	2443.68					801.5	79379.5		123.63	11480.6
65.78	2408.77					801.45	79312.2		123.53	11442.3
65.68	2528.32					801.4	78886.9		123.43	11450.5
65.58	2544.08					801.35	78909.8		123.33	11464.8
65.48	2540.39					801.3	79300.1		123.23	11413.2
65.38	2586.38					801.25	79060.8		123.13	11419.1
65.28	2612.77					801.2	78843.1		123.03	11434.1
65.18	2559.16					801.15	79224.4		122.93	11365.5
65.08	2627.28					801.1	78752.5		122.83	11488.9
64.98	2616.97					801.05	79112.3
64.88	2560.56					801	78732.8
64.78	2516.7					800.95	78792.5
64.68	2642.4					800.9	79164.3
64.58	2740.47					800.85	79096.5
64.48	2846.9					800.8	78934.4
64.38	2719.91					800.75	78737.7
64.28	2671.16					800.7	79065.3
64.18	2885.87					800.65	78531.3
64.08	2802.23					800.6	78963.3
63.98	2856.06					800.55	78507
63.88	2829.15					800.5	78701.8
63.78	2833.5					800.45	78528.4
63.68	2820.05					800.4	78466.2
63.58	2900.46					800.35	78794.8
63.48	2882.34					800.3	79169.3
63.38	2935.28					800.25	79040.2
63.28	2946.86					800.2	78736.2
63.18	2825.57					800.15	78370.1
63.08	2931.21					800.1	78103.4
62.98	2981.79					800.05	78423
62.88	2997.85					800	78792.1
62.78	3004.77					799.95	78693.9
62.68	2954.57					799.9	78427
62.58	3138.77					799.85	78739
62.48	3106.26					799.8	78875.6
62.38	3187.91					799.75	78333.7
62.28	3197.05					799.7	78519.9
62.18	3219.45					799.65	78726.2
62.08	3164.58					799.6	78566.1
						799.55	78792.8
						799.5	78357.2
						799.45	78228.5
						799.4	78564
						799.35	78468.8
						799.3	78421.3
						799.25	78228.2
						799.2	78075.2
						799.15	78318.7
						799.1	77987.6
						799.05	78430
						799	78289.7
						798.95	78271.1
						798.9	78220.3
						798.85	78209.8
						798.8	77903.4
						798.75	78364.6
						798.7	78284.9
						798.65	78203.4
						798.6	78379.2
						798.55	78154.7
						798.5	78337.8
						798.45	78159.9
						798.4	77835.7
						798.35	77999.1
						798.3	78400.5
						798.25	78418.8
						798.2	78384.6
						798.15	77864.9
						798.1	78190.9
						798.05	78065.3
						798	78273
						797.95	77999.9
						797.9	77889.5
						797.85	77909.7
						797.8	78101.3
						797.75	78210.6
						797.7	78440.1
						797.65	78130.4
						797.6	78066
						797.55	78391.6
						797.5	78232.1
						797.45	78118
						797.4	78190.5
						797.35	78104
						797.3	78405.9
						797.25	78284.6
						797.2	78504.3
						797.15	78405.5
						797.1	78378.4
						797.05	78317.3
						797	78472.5
						796.95	78485.6
						796.9	78350.2
						796.85	78415
						796.8	78803.9
						796.75	79082.6
						796.7	78620.1
						796.65	78540.3
						796.6	78712.3
						796.55	78894.2
						796.5	78832.6
						796.45	78685
						796.4	78981.6
						796.35	79267.3
						796.3	79330.7
						796.25	79235.3
						796.2	78980.6
						796.15	79180.5
						796.1	79005.7
						796.05	79149.2
						796	79069
						795.95	79624.1
						795.9	79767.5
						795.85	79991.2
						795.8	80281
						795.75	80087.9
						795.7	79791.3
						795.65	80328.8
						795.6	80469.8
						795.55	80805
						795.5	80630.1
						795.45	81047.6
						795.4	81164.3
						795.35	80744.8
						795.3	81033.2
						795.25	80865.5
						795.2	81168.5
						795.15	81229.1
						795.1	81577.3
						795.05	81780.1
						795	82167.9
						794.95	82403.4
						794.9	82731.3
						794.85	82574.7
						794.8	82698.1
						794.75	82867
						794.7	83256.2
						794.65	83667.1
						794.6	83410.1
						794.55	83749.9
						794.5	84629.7
						794.45	84832.1
						794.4	84827.4
						794.35	85377.4
						794.3	85374.4
						794.25	85768.4
						794.2	85518.9
						794.15	86003.7
						794.1	85942.2
						794.05	86298
						794	86256.8
						793.95	86513.2
						793.9	86801.8
						793.85	86685.3
						793.8	86853.6
						793.75	86886.4
						793.7	86314.9
						793.65	86565
						793.6	86043.2
						793.55	85564.6
						793.5	85922.4
						793.45	85445.5
						793.4	84710.3
						793.35	84276.2
						793.3	83712.5
						793.25	83297.1
						793.2	82825.7
						793.15	82357.6
						793.1	81461.4
						793.05	81075.8
						793	80172.7
						792.95	79690.8
						792.9	79272.8
						792.85	78886.5
						792.8	78471.1
						792.75	77871.1
						792.7	77322.7
						792.65	77010.3
						792.6	76337.9
						792.55	76149
						792.5	75972
						792.45	75794.1
						792.4	75412.7
						792.35	75313.4
						792.3	74964
						792.25	74775.4
						792.2	74831.1
						792.15	74387.1
						792.1	74096.6
						792.05	74305.5
						792	74281.8
						791.95	73821.2
						791.9	73642.7
						791.85	73349.5
						791.8	73239.9
						791.75	73624.4
						791.7	73518.8
						791.65	73232.6
						791.6	72628.4
						791.55	72851.4
						791.5	72718.9
						791.45	72768.4
						791.4	73022.5
						791.35	72753.8
						791.3	72754.5
						791.25	72474.6
						791.2	72407
						791.15	72642.3
						791.1	72492.8
						791.05	72598.2
						791	72490.2
						790.95	72626.5
						790.9	72087.1
						790.85	71938.5
						790.8	72363.1
						790.75	72592.6
						790.7	72143.5
						790.65	72168.5
						790.6	72393.9
						790.55	72225.6
						790.5	72062.1
						790.45	72013.1
						790.4	71870.9
						790.35	71941.3
						790.3	71728.9
						790.25	72089.7
						790.2	72167.6
						790.15	71798.5
						790.1	71834.9
						790.05	71993.1
						790	71782.5
						789.95	71781.8
						789.9	72025.3
						789.85	72132.3
						789.8	71714.5
						789.75	71541.7
						789.7	71354.5
						789.65	71554.4
						789.6	71614.9
						789.55	71566.8
						789.5	71668.1
						789.45	71634.3
						789.4	71760.4
						789.35	71602.2
						789.3	71673.8
						789.25	71380
						789.2	71651.1
						789.15	71455.6
						789.1	71513.5
						789.05	71652.8
						789	71738.4
						788.95	71942.3
						788.9	71352.1
						788.85	71525.6
						788.8	71573.1
						788.75	71544.9
						788.7	71428.2
						788.65	71686.5
						788.6	71725.4
						788.55	71409.3
						788.5	71758.5
						788.45	71532.9
						788.4	71494.5
						788.35	71304.9
						788.3	72092.3
						788.25	71830.2
						788.2	71676.4
						788.15	71748.8
						788.1	71640.3
						788.05	71442.1
						788	71377.7
						787.95	71406.7
						787.9	71294
						787.85	71489.9
						787.8	71444
						787.75	71563.2
						787.7	71575.2
						787.65	71731.1
						787.6	71756.5
						787.55	71612
						787.5	71648.9
						787.45	71687.2
						787.4	71819.4
						787.35	71614.8
						787.3	71657.4
						787.25	71524.4
						787.2	71727.3
						787.15	71744.8
						787.1	71725.1
						787.05	72014.1
						787	72073.8
						786.95	72163.8
						786.9	71845.9
						786.85	72004.6
						786.8	72142.1
						786.75	72100.6
						786.7	71993
						786.65	71956.7
						786.6	72097
						786.55	72262.7
						786.5	71988.4
						786.45	71841.8
						786.4	71857.4
						786.35	72041.1
						786.3	72245.4
						786.25	72070.1
						786.2	72005.7
						786.15	71951.2
						786.1	72118.8
						786.05	72259.2
						786	72146.5
						785.95	72266.3
						785.9	72588.6
						785.85	72206.2
						785.8	71982.5
						785.75	72333.3
						785.7	72340.1
						785.65	72337.7
						785.6	72452.4
						785.55	72586
						785.5	72036.5
						785.45	72272.5
						785.4	72210.7
						785.35	72616.4
						785.3	72429.1
						785.25	72637.4
						785.2	72472.9
						785.15	72145.6
						785.1	72515.4
						785.05	72873.4
						785	73014
						784.95	72982.7
						784.9	72923.9
						784.85	72736.2
						784.8	72947.4
						784.75	72697.3
						784.7	72509.4
						784.65	72741.6
						784.6	72724.7
						784.55	72695.2
						784.5	72762.5
						784.45	72668.3
						784.4	73094.8
						784.35	73031.7
						784.3	72895.3
						784.25	72835.9
						784.2	72742.7
						784.15	72676.9
						784.1	73136.4
						784.05	73067.3
						784	72885.9
						783.95	73180.3
						783.9	73026
						783.85	73116.4
						783.8	73272.2
						783.75	73124.6
						783.7	73351.1
						783.65	73356.1
						783.6	73247.4
						783.55	73325
						783.5	73204.5
						783.45	73328.2
						783.4	73411.7
						783.35	73143.7
						783.3	73423
						783.25	73278.7
						783.2	73416.6
						783.15	73405.1
						783.1	73492.6
						783.05	73530.2
						783	73576.9
						782.95	73968.6
						782.9	74087.4
						782.85	73644.8
						782.8	74011.2
						782.75	74082.7
						782.7	73888.7
						782.65	74015.9
						782.6	74246.1
						782.55	74198.6
						782.5	74443.1
						782.45	74746.9
						782.4	74592.6
						782.35	74700.2
						782.3	74697.3
						782.25	74383
						782.2	74401.5
						782.15	74886.1
						782.1	74816.7
						782.05	75047.1
						782	74955.5
						781.95	75095
						781.9	75307.5
						781.85	75484.6
						781.8	75540.2
						781.75	75878.3
						781.7	76099.7
						781.65	76008.4
						781.6	76255
						781.55	76644.8
						781.5	76817.2
						781.45	76600.8
						781.4	77116.7
						781.35	77220.2
						781.3	77716.4
						781.25	77793.1
						781.2	77798
						781.15	78089.5
						781.1	78098
						781.05	78870.6
						781	78951.4
						780.95	79100.8
						780.9	79258.7
						780.85	79344.7
						780.8	79497
						780.75	79573.1
						780.7	80069.8
						780.65	80286
						780.6	80803.3
						780.55	80767.8
						780.5	80849.4
						780.45	81176.8
						780.4	81785.1
						780.35	82137.5
						780.3	82319.8
						780.25	82641.6
						780.2	82959.4
						780.15	83172.9
						780.1	83638
						780.05	84088.5
						780	84043.3
						779.95	84355.2
						779.9	85151.1
						779.85	86233.8
						779.8	86771.9
						779.75	87105
						779.7	87909.6
						779.65	89084.9
						779.6	89772.5
						779.55	91361
						779.5	92595.6
						779.45	92816.8
						779.4	94200.9
						779.35	95194.4
						779.3	96625.1
						779.25	97708.3
						779.2	98833.4
						779.15	99646.1
						779.1	100187
						779.05	100682
						779	101317
						778.95	101950
						778.9	102827
						778.85	102244
						778.8	102496
						778.75	102159
						778.7	101904
						778.65	100678
						778.6	100887
						778.55	99774
						778.5	98483.3
						778.45	97826.9
						778.4	96553.6
						778.35	94840.1
						778.3	93822.3
						778.25	92244.1
						778.2	90834.9
						778.15	88633.3
						778.1	87234.9
						778.05	85171.2
						778	82696.1
						777.95	80973.5
						777.9	79524.7
						777.85	77588.3
						777.8	76125.8
						777.75	74886.2
						777.7	74093.4
						777.65	72884
						777.6	72012.6
						777.55	71605.9
						777.5	71183
						777.45	70655.8
						777.4	69968.4
						777.35	69975.9
						777.3	69896
						777.25	69398.4
						777.2	69125.6
						777.15	69199.3
						777.1	68730.4
						777.05	68351.1
						777	68388.8
						776.95	68354
						776.9	68360.9
						776.85	68194.4
						776.8	68264.6
						776.75	67945.8
						776.7	67777.4
						776.65	67841.6
						776.6	67842.3
						776.55	67866.8
						776.5	67596.6
						776.45	67304.8
						776.4	67507.7
						776.35	67179.7
						776.3	67201.1
						776.25	67332.3
						776.2	66893.7
						776.15	66977.7
						776.1	67101.6
						776.05	66939.1
						776	67117.4
						775.95	66874.9
						775.9	66671.6
						775.85	66913.1
						775.8	66668.3
						775.75	66822.5
						775.7	66772.3
						775.65	66501.6
						775.6	66549.1
						775.55	66602.4
						775.5	66688.8
						775.45	66678.1
						775.4	66512.1
						775.35	66128.5
						775.3	66275.2
						775.25	66327.8
						775.2	66329.9
						775.15	66133.1
						775.1	66362.1
						775.05	66248.8
						775	66221
						774.95	66113.6
						774.9	66220.1
						774.85	65987.7
						774.8	66099.6
						774.75	66093.1
						774.7	65843
						774.65	66096.2
						774.6	66031.4
						774.55	65969.9
						774.5	65664.5
						774.45	65717.2
						774.4	65802.5
						774.35	66065
						774.3	65772.2
						774.25	65945.4
						774.2	65993.9
						774.15	65918.4
						774.1	65971.9
						774.05	66024.9
						774	65860.8
						773.95	65928.4
						773.9	66012.8
						773.85	65801.5
						773.8	65831.3
						773.75	65905
						773.7	65752.4
						773.65	65953.3
						773.6	65868.9
						773.55	65891
						773.5	65844.2
						773.45	65829.5
						773.4	65733.9
						773.35	65721.8
						773.3	65741.1
						773.25	65620.9
						773.2	65683.7
						773.15	65612.8
						773.1	65779.1
						773.05	65891.4
						773	65777.2
						772.95	65546.7
						772.9	65714
						772.85	65742.4
						772.8	65731.9
						772.75	65856.1
						772.7	65773.2
						772.65	66022.9
						772.6	65603.4
						772.55	65537.8
						772.5	65687
						772.45	65732.6
						772.4	65688.7
						772.35	65411.7
						772.3	65717.9
						772.25	65713
						772.2	65882.2
						772.15	65656.1
						772.1	65596.7
						772.05	65674.3
						772	66076.5
						771.95	65730.1
						771.9	65633.9
						771.85	65636
						771.8	65651.4
						771.75	65655.1
						771.7	65523.4
						771.65	65484.8
						771.6	65249
						771.55	65306.4
						771.5	65498.3
						771.45	65807.8
						771.4	65507.9
						771.35	65669.8
						771.3	65440.7
						771.25	65451.4
						771.2	65467.8
						771.15	65357.3
						771.1	65325.8
						771.05	65357.9
						771	65183.9
						770.95	65429.9
						770.9	65475.8
						770.85	65307.9
						770.8	65250.5
						770.75	65278.2
						770.7	65053.4
						770.65	65161.1
						770.6	65285.7
						770.55	65104.2
						770.5	64984.6
						770.45	64866.2
						770.4	64819
						770.35	64813.2
						770.3	64792.8
						770.25	64951.3
						770.2	64850.6
						770.15	64794.8
						770.1	64709.4
						770.05	64637.7
						770	64810.3
						769.95	64952.1
						769.9	64726.1
						769.85	64640.2
						769.8	64410.4
						769.75	64530.1
						769.7	64578.7
						769.65	64630.7
						769.6	64255.2
						769.55	64501.8
						769.5	64432.8
						769.45	64368.9
						769.4	64378.2
						769.35	64224.6
						769.3	64363.3
						769.25	64194.1
						769.2	64294.6
						769.15	63883.5
						769.1	63825.8
						769.05	63644.5
						769	63411.2
						768.95	63611.9
						768.9	63478.9
						768.85	63740.1
						768.8	63514.2
						768.75	63654.3
						768.7	63442.2
						768.65	63451
						768.6	63337.8
						768.55	63532.9
						768.5	63233.6
						768.45	63230.8
						768.4	63286.6
						768.35	62948.8
						768.3	63146.3
						768.25	62765.3
						768.2	62827.5
						768.15	63110.7
						768.1	62889.1

## Sheet: Figure S8
	Pt3Ir1/CoP		Pt2Ir1/CoP		Pt1Ir1/CoP		Pt1Ir2/CoP		Pt1Ir3/CoP
0.373	20.219	0.379	9.77907	0.36	17.9527	0.359	14.6395	0.364	23.1175
0.372	20.0093	0.367	9.07931	0.359	17.8033	0.358	14.3211	0.363	22.9658
0.371	19.8991	0.355	8.57393	0.358	17.5496	0.357	14.1515	0.362	22.9039
0.37	19.8052	0.343	7.79642	0.357	17.5671	0.356	14.0351	0.361	22.8587
0.369	19.7181	0.331	7.39471	0.356	17.3311	0.355	13.9562	0.36	22.8201
0.368	19.6342	0.319	6.85045	0.355	17.3279	0.354	13.8813	0.359	22.7817
0.367	19.5506	0.307	6.30619	0.354	17.2149	0.353	13.8104	0.358	22.7405
0.366	19.4727	0.295	5.78785	0.353	17.1082	0.352	13.7504	0.357	22.7022
0.365	19.3931	0.283	5.26952	0.352	17.0089	0.351	13.6891	0.356	22.6661
0.364	19.3105	0.271	4.76413	0.351	16.9213	0.35	13.6266	0.355	22.6272
0.363	19.231	0.259	4.27171	0.35	16.8566	0.349	13.5678	0.354	22.5911
0.362	19.1518	0.247	3.80521	0.349	16.7989	0.348	13.5176	0.353	22.5533
0.361	19.0804	0.235	3.1832	0.348	16.7284	0.347	13.4686	0.352	22.5113
0.36	19.007	0.223	2.78149	0.347	16.6627	0.346	13.412	0.351	22.4735
0.359	18.9342	0.211	2.41865	0.346	16.6065	0.345	13.3566	0.35	22.4315
0.358	18.8576	0.199	2.08173	0.345	16.543	0.344	13.316	0.349	22.3863
0.357	18.7844	0.187	1.61522	0.344	16.4763	0.343	13.2763	0.348	22.3414
0.356	18.7096	0.175	1.20055	0.343	16.4242	0.342	13.2232	0.347	22.2968
0.355	18.6313	0.163	0.99322	0.342	16.365	0.341	13.1637	0.346	22.2591
0.354	18.562	0.151	0.66926	0.341	16.3099	0.34	13.1158	0.345	22.2221
0.353	18.492	0.139	0.39713	0.34	16.26	0.339	13.0689	0.344	22.188
0.352	18.4192	0.127	0.31938	0.339	16.2009	0.338	13.0235	0.343	22.1531
0.351	18.3482	0.115	-0.04346	0.338	16.1533	0.337	12.9827	0.342	22.1128
0.35	18.278	0.103	-0.31559	0.337	16.1047	0.336	12.9444	0.341	22.0784
0.349	18.1964	0.091	-0.4063	0.336	16.0489	0.335	12.8953	0.34	22.0369
0.348	18.1258	0.079	-0.67843	0.335	15.9843	0.334	12.846	0.339	21.9926
0.347	18.0608	0.067	-0.78778	0.334	15.9365	0.333	12.7992	0.338	21.9517
0.346	17.9959	0.055	-0.96467	0.333	15.8958	0.332	12.7603	0.337	21.9068
0.345	17.9265	0.043	-1.49534	0.332	15.847	0.331	12.728	0.336	21.8653
0.344	17.8575	0.031	-2.21897	0.331	15.7984	0.33	12.6909	0.335	21.8241
0.343	17.7889	0.019	-4.14691	0.33	15.7534	0.329	12.6525	0.334	21.7841
0.342	17.7097	0.007	-8.51073	0.329	15.6957	0.328	12.6137	0.333	21.7381
0.341	17.6428	-0.005	-17.3027	0.328	15.6482	0.327	12.5785	0.332	21.6949
0.34	17.5794	-0.017	-29.2853	0.327	15.6002	0.326	12.5421	0.331	21.6497
0.339	17.5108	-0.029	-42.2845	0.326	15.5493	0.325	12.5028	0.33	21.5983
0.338	17.4412	-0.041	-54.3872	0.325	15.4946	0.324	12.472	0.329	21.5557
0.337	17.3741	-0.053	-68.9232	0.324	15.4485	0.323	12.4622	0.328	21.5137
0.336	17.3047	-0.065	-84.3558	0.323	15.3991	0.322	12.4337	0.327	21.4708
0.335	17.2289	-0.077	-99.2761	0.322	15.3496	0.321	12.4025	0.326	21.4265
0.334	17.1615	-0.089	-113.684	0.321	15.3057	0.32	12.3732	0.325	21.3827
0.333	17.099	-0.101	-128.668	0.32	15.2577	0.319	12.3528	0.324	21.3387
0.332	17.0338	-0.113	-146.827	0.319	15.2111	0.318	12.3246	0.323	21.2935
0.331	16.9679	-0.125	-163.384	0.318	15.1665	0.317	12.3014	0.322	21.2464
0.33	16.9023	-0.137	-180.166	0.317	15.1162	0.316	12.2773	0.321	21.1984
0.329	16.8343	-0.149	-196.328	0.316	15.0638	0.315	12.2266	0.32	21.152
0.328	16.7657	-0.161	-211.927	0.315	15.0207	0.314	12.1808	0.319	21.1015
0.327	16.6968	-0.173	-227.414	0.314	14.9886	0.313	12.1467	0.318	21.0538
0.326	16.6342	-0.185	-244.871	0.313	14.9457	0.312	12.1089	0.317	21.0026
0.325	16.5787	-0.197	-260.865	0.312	14.906	0.311	12.0829	0.316	20.9461
0.324	16.5081	-0.209	-279.223	0.311	14.862	0.31	12.046	0.315	20.8876
0.323	16.4456			0.31	14.8352	0.309	12.0121	0.314	20.8421
0.322	16.3804			0.309	14.7889	0.308	11.9824	0.313	20.797
0.321	16.3103			0.308	14.757	0.307	11.9518	0.312	20.7518
0.32	16.2369			0.307	14.6861	0.306	11.9253	0.311	20.7072
0.319	16.1697			0.306	14.6313	0.305	11.9028	0.31	20.6572
0.318	16.1071			0.305	14.5899	0.304	11.8735	0.309	20.6064
0.317	16.0424			0.304	14.5538	0.303	11.8486	0.308	20.5521
0.316	15.9718			0.303	14.5044	0.302	11.8244	0.307	20.4959
0.315	15.9065			0.302	14.4646	0.301	11.7991	0.306	20.4456
0.314	15.8355			0.301	14.4741	0.3	11.7693	0.305	20.3902
0.313	15.7685			0.3	14.4285	0.299	11.7426	0.304	20.3368
0.312	15.6997			0.299	14.3525	0.298	11.7134	0.303	20.282
0.311	15.6352			0.298	14.3051	0.297	11.6877	0.302	20.2266
0.31	15.569			0.297	14.25	0.296	11.6608	0.301	20.1715
0.309	15.5039			0.296	14.1968	0.295	11.6411	0.3	20.1172
0.308	15.4379			0.295	14.1456	0.294	11.6218	0.299	20.0663
0.307	15.3699			0.294	14.0886	0.293	11.5817	0.298	20.0149
0.306	15.3025			0.293	14.0411	0.292	11.5506	0.297	19.9573
0.305	15.2308			0.292	14.0013	0.291	11.5159	0.296	19.9005
0.304	15.1626			0.291	13.9443	0.29	11.4725	0.295	19.8425
0.303	15.1029			0.29	13.8987	0.289	11.4356	0.294	19.7877
0.302	15.0365			0.289	13.8551	0.288	11.4067	0.293	19.7266
0.301	14.9639			0.288	13.8019	0.287	11.3768	0.292	19.6721
0.3	14.9016			0.287	13.7544	0.286	11.3523	0.291	19.6141
0.299	14.8408			0.286	13.707	0.285	11.3358	0.29	19.5468
0.298	14.7751			0.285	13.6576	0.284	11.311	0.289	19.4832
0.297	14.7015			0.284	13.6101	0.283	11.2755	0.288	19.4255
0.296	14.6379			0.283	13.5627	0.282	11.2464	0.287	19.3712
0.295	14.571			0.282	13.5209	0.281	11.2162	0.286	19.3159
0.294	14.5018			0.281	13.4734	0.28	11.1709	0.285	19.2548
0.293	14.4378			0.28	13.4202	0.279	11.1386	0.284	19.1923
0.292	14.3765			0.279	13.3747	0.278	11.1206	0.283	19.1287
0.291	14.3027			0.278	13.3253	0.277	11.091	0.282	19.0645
0.29	14.2341			0.277	13.2797	0.276	11.0607	0.281	19.0042
0.289	14.1691			0.276	13.2266	0.275	11.0298	0.28	18.9423
0.288	14.1036			0.275	13.1734	0.274	10.9956	0.279	18.8798
0.287	14.0352			0.274	13.1317	0.273	10.9556	0.278	18.817
0.286	13.9707			0.273	13.088	0.272	10.9246	0.277	18.7523
0.285	13.9053			0.272	13.0386	0.271	10.901	0.276	18.6946
0.284	13.8387			0.271	12.9835	0.27	10.879	0.275	18.6327
0.283	13.7682			0.27	12.9361	0.269	10.8519	0.274	18.5679
0.282	13.7008			0.269	12.8905	0.268	10.8209	0.273	18.5028
0.281	13.6334			0.268	12.8373	0.267	10.7922	0.272	18.4375
0.28	13.5655			0.267	12.7861	0.266	10.7627	0.271	18.3705
0.279	13.5043			0.266	12.7367	0.265	10.7328	0.27	18.3063
0.278	13.4367			0.265	12.6873	0.264	10.7004	0.269	18.2409
0.277	13.368			0.264	12.6399	0.263	10.6675	0.268	18.1674
0.276	13.299			0.263	12.5943	0.262	10.6367	0.267	18.0969
0.275	13.2248			0.262	12.5392	0.261	10.6009	0.266	18.0242
0.274	13.1631			0.261	12.4842	0.26	10.5735	0.265	17.9609
0.273	13.1689			0.26	12.4861	0.259	10.6022	0.264	17.9242
0.272	13.1124			0.259	12.4215	0.258	10.5631	0.263	17.8444
0.271	13.0462			0.258	12.3475	0.257	10.521	0.262	17.7665
0.27	12.9817			0.257	12.2848	0.256	10.4911	0.261	17.7006
0.269	12.9137			0.256	12.2317	0.255	10.4626	0.26	17.635
0.268	12.8455			0.255	12.1785	0.254	10.4286	0.259	17.5629
0.267	12.7779			0.254	12.1215	0.253	10.4021	0.258	17.4933
0.266	12.7076			0.253	12.0702	0.252	10.375	0.257	17.42
0.265	12.6394			0.252	12.019	0.251	10.3448	0.256	17.3427
0.264	12.5706			0.251	11.9677	0.25	10.3134	0.255	17.2726
0.263	12.5036			0.25	11.9165	0.249	10.286	0.254	17.2041
0.262	12.4312			0.249	11.8538	0.248	10.2545	0.253	17.13
0.261	12.3649			0.248	11.8386	0.247	10.2259	0.252	17.0561
0.26	12.2893			0.247	11.8063	0.246	10.2049	0.251	16.984
0.259	12.2171			0.246	11.7456	0.245	10.1773	0.25	16.916
0.258	12.1547			0.245	11.6734	0.244	10.1497	0.249	16.8431
0.257	12.0896			0.244	11.6146	0.243	10.1126	0.248	16.7661
0.256	12.019			0.243	11.5595	0.242	10.0842	0.247	16.6854
0.255	11.9488			0.242	11.4911	0.241	10.0545	0.246	16.6019
0.254	11.8814			0.241	11.4171	0.24	10.0315	0.245	16.5385
0.253	11.8123			0.24	11.3373	0.239	10.0037	0.244	16.4658
0.252	11.7405			0.239	11.2861	0.238	9.96939	0.243	16.3911
0.251	11.6713			0.238	11.2291	0.237	9.93841	0.242	16.315
0.25	11.6029			0.237	11.1665	0.236	9.90707	0.241	16.2405
0.249	11.5363			0.236	11.1095	0.235	9.8772	0.24	16.169
0.248	11.4658			0.235	11.0525	0.234	9.85235	0.239	16.0911
0.247	11.3994			0.234	11.0013	0.233	9.83269	0.238	16.0175
0.246	11.3246			0.233	10.931	0.232	9.79448	0.237	15.9315
0.245	11.2544			0.232	10.8683	0.231	9.76147	0.236	15.8483
0.244	11.1848			0.231	10.8114	0.23	9.72956	0.235	15.7738
0.243	11.1207			0.23	10.7487	0.229	9.68449	0.234	15.6963
0.242	11.0509			0.229	10.6861	0.228	9.6474	0.233	15.6162
0.241	10.9813			0.228	10.6272	0.227	9.61772	0.232	15.5434
0.24	10.9127			0.227	10.5684	0.226	9.58675	0.231	15.4659
0.239	10.8438			0.226	10.5057	0.225	9.55874	0.23	15.3849
0.238	10.7716			0.225	10.4354	0.224	9.53277	0.229	15.2997
0.237	10.703			0.224	10.3671	0.223	9.49493	0.228	15.2094
0.236	10.6364			0.223	10.3063	0.222	9.46136	0.227	15.1281
0.235	10.5683			0.222	10.2475	0.221	9.4302	0.226	15.0512
0.234	10.4936			0.221	10.1886	0.22	9.39107	0.225	14.9742
0.233	10.4255			0.22	10.1183	0.219	9.34563	0.224	14.8935
0.232	10.3581			0.219	10.0519	0.218	9.30334	0.223	14.816
0.231	10.2839			0.218	9.98734	0.217	9.26828	0.222	14.7358
0.23	10.2131			0.217	9.92468	0.216	9.22377	0.221	14.656
0.229	10.148			0.216	9.85633	0.215	9.19001	0.22	14.5694
0.228	10.0798			0.215	9.79177	0.214	9.15551	0.219	14.4859
0.227	10.0026			0.214	9.72722	0.213	9.11879	0.218	14.3989
0.226	9.93441			0.213	9.66456	0.212	9.08558	0.217	14.3194
0.225	9.87274			0.212	9.6	0.211	9.05072	0.216	14.2359
0.224	9.80869			0.211	9.52405	0.21	9.01158	0.215	14.158
0.223	9.74106			0.21	9.45	0.209	8.96892	0.214	14.076
0.222	9.66826			0.209	9.38544	0.208	8.93071	0.213	13.9882
0.221	9.60401			0.208	9.31519	0.207	8.88916	0.212	13.897
0.22	9.53539			0.207	9.24873	0.206	8.85559	0.211	13.8067
0.219	9.46776			0.206	9.18038	0.205	8.81108	0.21	13.7243
0.218	9.40033			0.205	9.11962	0.204	8.76619	0.209	13.645
0.217	9.32931			0.204	9.04937	0.203	8.71945	0.208	13.5689
0.216	9.24915			0.203	8.98101	0.202	8.68421	0.207	13.4808
0.215	9.18689			0.202	8.91266	0.201	8.65509	0.206	13.3982
0.214	9.12324			0.201	8.84241	0.2	8.61874	0.205	13.3112
0.213	9.05462			0.2	8.77975	0.199	8.58201	0.204	13.2218
0.212	8.98758			0.199	8.71899	0.198	8.53694	0.203	13.1385
0.211	8.92115			0.198	8.64494	0.197	8.49335	0.202	13.0459
0.21	8.85451			0.197	8.56899	0.196	8.44921	0.201	12.9562
0.209	8.78429			0.196	8.50443	0.195	8.41675	0.2	12.8786
0.208	8.71507			0.195	8.44177	0.194	8.37298	0.199	12.7923
0.207	8.64923			0.194	8.36962	0.193	8.32883	0.198	12.7178
0.206	8.58817			0.193	8.29747	0.192	8.28506	0.197	12.6386
0.205	8.51556			0.192	8.22722	0.191	8.24593	0.196	12.5536
0.204	8.45032			0.191	8.15696	0.19	8.20215	0.195	12.4573
0.203	8.39403			0.19	8.08291	0.189	8.16914	0.194	12.3613
0.202	8.32779			0.189	8.01835	0.188	8.12963	0.193	12.279
0.201	8.25141			0.188	7.95	0.187	8.08975	0.192	12.2017
0.2	8.18796			0.187	7.87785	0.186	8.04505	0.191	12.121
0.199	8.12768			0.186	7.80949	0.185	8.00332	0.19	12.0312
0.198	8.06025			0.185	7.73734	0.184	7.95417	0.189	11.9474
0.197	7.99282			0.184	7.6557	0.183	7.9078	0.188	11.8585
0.196	7.92897			0.183	7.59873	0.182	7.87627	0.187	11.7773
0.195	7.85736			0.182	7.53228	0.181	7.82304	0.186	11.6793
0.194	7.78476			0.181	7.46013	0.18	7.77889	0.185	11.5907
0.193	7.72548			0.18	7.38797	0.179	7.74291	0.184	11.5074
0.192	7.6674			0.179	7.31772	0.178	7.69988	0.183	11.4231
0.191	7.59937			0.178	7.24367	0.177	7.6524	0.182	11.337
0.19	7.53115			0.177	7.17342	0.176	7.6038	0.181	11.2489
0.189	7.46809			0.176	7.10316	0.175	7.5578	0.18	11.1631
0.188	7.40623			0.175	7.02911	0.174	7.51477	0.179	11.0686
0.187	7.33542			0.174	6.96456	0.173	7.47471	0.178	10.9725
0.186	7.26202			0.173	6.8981	0.172	7.42927	0.177	10.8819
0.185	7.20513			0.172	6.82785	0.171	7.37882	0.176	10.8038
0.184	7.14963			0.171	6.7538	0.17	7.32447	0.175	10.7197
0.183	7.08638			0.17	6.68924	0.169	7.28088	0.174	10.6294
0.182	7.01775			0.169	6.62468	0.168	7.23785	0.173	10.5442
0.181	6.9539			0.168	6.55633	0.167	7.19111	0.172	10.4558
0.18	6.88886			0.167	6.48797	0.166	7.14493	0.171	10.3675
0.179	6.82501			0.166	6.41962	0.165	7.09318	0.17	10.272
0.178	6.76056			0.165	6.34367	0.164	7.05108	0.169	10.1851
0.177	6.70288			0.164	6.27342	0.163	7.0073	0.168	10.1058
0.176	6.64101			0.163	6.20696	0.162	6.95797	0.167	10.0189
0.175	6.57836			0.162	6.1481	0.161	6.91048	0.166	9.93057
0.174	6.51829			0.161	6.07975	0.16	6.85614	0.165	9.84194
0.173	6.45463			0.16	6.0038	0.159	6.80996	0.164	9.75616
0.172	6.39198			0.159	5.93544	0.158	6.76507	0.163	9.66724
0.171	6.32335			0.158	5.85759	0.157	6.71147	0.162	9.56782
0.17	6.25532			0.157	5.78165	0.156	6.65657	0.161	9.47834
0.169	6.20122			0.156	5.72658	0.155	6.61557	0.16	9.40534
0.168	6.14373			0.155	5.66392	0.154	6.57273	0.159	9.3221
0.167	6.08505			0.154	5.60127	0.153	6.5258	0.158	9.23319
0.166	6.0224			0.153	5.53101	0.152	6.47387	0.157	9.14144
0.165	5.9673			0.152	5.46456	0.151	6.42416	0.156	9.05565
0.164	5.90922			0.151	5.4038	0.15	6.37408	0.155	8.96958
0.163	5.85034			0.15	5.33544	0.149	6.32883	0.154	8.88237
0.162	5.78848			0.149	5.27089	0.148	6.28264	0.153	8.79488
0.161	5.7296			0.148	5.20823	0.147	6.23423	0.152	8.71477
0.16	5.66973			0.147	5.14177	0.146	6.1849	0.151	8.62898
0.159	5.61562			0.146	5.07911	0.145	6.13519	0.15	8.54177
0.158	5.55674			0.145	5.01076	0.144	6.08752	0.149	8.45655
0.157	5.49747			0.144	4.94051	0.143	6.03911	0.148	8.37389
0.156	5.44217			0.143	4.87025	0.142	5.98458	0.147	8.28697
0.155	5.38628			0.142	4.80949	0.141	5.92912	0.146	8.20061
0.154	5.32939			0.141	4.74494	0.14	5.88331	0.145	8.10601
0.153	5.2719			0.14	4.68418	0.139	5.83416	0.144	8.0208
0.152	5.21839			0.139	4.62911	0.138	5.78482	0.143	7.95177
0.151	5.16548			0.138	4.56835	0.137	5.74401	0.142	7.87365
0.15	5.107			0.137	4.5038	0.136	5.69152	0.141	7.78758
0.149	5.05409			0.136	4.44873	0.135	5.63848	0.14	7.70094
0.148	4.99879			0.135	4.38038	0.134	5.59359	0.139	7.62026
0.147	4.94509			0.134	4.32532	0.133	5.54184	0.138	7.54072
0.146	4.89297			0.133	4.26076	0.132	5.48991	0.137	7.45209
0.145	4.84344			0.132	4.20949	0.131	5.44336	0.136	7.37881
0.144	4.78695			0.131	4.14114	0.13	5.39031	0.135	7.29898
0.143	4.73205			0.13	4.07089	0.129	5.34004	0.134	7.21717
0.142	4.68133			0.129	4.01013	0.128	5.29367	0.133	7.13792
0.141	4.6324			0.128	3.94367	0.127	5.24434	0.132	7.04929
0.14	4.57909			0.127	3.89051	0.126	5.195	0.131	6.97486
0.139	4.52876			0.126	3.83544	0.125	5.14789	0.13	6.89419
0.138	4.48103			0.125	3.77658	0.124	5.09874	0.129	6.81295
0.137	4.42951			0.124	3.72152	0.123	5.03883	0.128	6.72403
0.136	4.37401			0.123	3.66646	0.122	4.98411	0.127	6.63455
0.135	4.3219			0.122	3.60759	0.121	4.93793	0.126	6.5641
0.134	4.26421			0.121	3.54304	0.12	4.89082	0.125	6.48939
0.133	4.21249			0.12	3.48228	0.119	4.84166	0.124	6.41752
0.132	4.16694			0.119	3.42532	0.118	4.794	0.123	6.3431
0.131	4.1208			0.118	3.36646	0.117	4.73835	0.122	6.27265
0.13	4.07286			0.117	3.30759	0.116	4.68994	0.121	6.19823
0.129	4.02432			0.116	3.25633	0.115	4.64302	0.12	6.12692
0.128	3.97181			0.115	3.20127	0.114	4.58793	0.119	6.04426
0.127	3.92387			0.114	3.1443	0.113	4.5308	0.118	5.96586
0.126	3.87593			0.113	3.08544	0.112	4.48184	0.117	5.89001
0.125	3.82342			0.112	3.01899	0.111	4.43547	0.116	5.81701
0.124	3.77449			0.111	2.96203	0.11	4.38465	0.115	5.74429
0.123	3.72695			0.11	2.91266	0.109	4.33438	0.114	5.67185
0.122	3.67921			0.109	2.85949	0.108	4.28913	0.113	5.59487
0.121	3.63187			0.108	2.80063	0.107	4.24146	0.112	5.52044
0.12	3.58592			0.107	2.74177	0.106	4.18841	0.111	5.44715
0.119	3.53758			0.106	2.67152	0.105	4.12887	0.11	5.36704
0.118	3.49462			0.105	2.61646	0.104	4.07379	0.109	5.29006
0.117	3.4439			0.104	2.56899	0.103	4.02445	0.108	5.21621
0.116	3.40292			0.103	2.51962	0.102	3.98234	0.107	5.15286
0.115	3.34902			0.102	2.46076	0.101	3.93505	0.106	5.08695
0.114	3.29889			0.101	2.40759	0.1	3.88552	0.105	5.02049
0.113	3.25394			0.1	2.35633	0.099	3.83619	0.104	4.95657
0.112	3.21137			0.099	2.30506	0.098	3.7824	0.103	4.88811
0.111	3.16781			0.098	2.25759	0.097	3.72954	0.102	4.81965
0.11	3.12424			0.097	2.20443	0.096	3.67909	0.101	4.75119
0.109	3.08327			0.096	2.14747	0.095	3.6266	0.1	4.68131
0.108	3.03513			0.095	2.08671	0.094	3.57466	0.099	4.61484
0.107	2.98978			0.094	2.03165	0.093	3.52681	0.098	4.5424
0.106	2.94423			0.093	1.98987	0.092	3.47877	0.097	4.47707
0.105	2.90166			0.092	1.93671	0.091	3.42387	0.096	4.41144
0.104	2.85989			0.091	1.88354	0.09	3.36915	0.095	4.34725
0.103	2.81394			0.09	1.83418	0.089	3.32279	0.094	4.28645
0.102	2.76461			0.089	1.78101	0.088	3.26733	0.093	4.22226
0.101	2.72383			0.088	1.72595	0.087	3.21094	0.092	4.16033
0.1	2.68505			0.087	1.67468	0.086	3.15678	0.091	4.09784
0.099	2.63989			0.086	1.62342	0.085	3.10429	0.09	4.03392
0.098	2.59753			0.085	1.57785	0.084	3.05662	0.089	3.9666
0.097	2.55416			0.084	1.53418	0.083	3.00896	0.088	3.89785
0.096	2.51			0.083	1.48291	0.082	2.95257	0.087	3.83138
0.095	2.46903			0.082	1.42975	0.081	2.89915	0.086	3.77059
0.094	2.42944			0.081	1.38797	0.08	2.85297	0.085	3.7206
0.093	2.38568			0.08	1.35	0.079	2.80326	0.084	3.66634
0.092	2.33993			0.079	1.29114	0.078	2.75133	0.083	3.61265
0.091	2.29239			0.078	1.24367	0.077	2.69253	0.082	3.55442
0.09	2.24923			0.077	1.1943	0.076	2.64004	0.081	3.49164
0.089	2.21243			0.076	1.14684	0.075	2.592	0.08	3.42858
0.088	2.17543			0.075	1.09557	0.074	2.53951	0.079	3.37432
0.087	2.13625			0.074	1.0538	0.073	2.4898	0.078	3.31779
0.086	2.0901			0.073	1.00443	0.072	2.43416	0.077	3.2624
0.085	2.04554			0.072	0.96266	0.071	2.3839	0.076	3.20615
0.084	2.00596			0.071	0.91519	0.07	2.33215	0.075	3.14564
0.083	1.95862			0.07	0.86772	0.069	2.27558	0.074	3.09281
0.082	1.91665			0.069	0.81646	0.068	2.21734	0.073	3.03827
0.081	1.87766			0.068	0.77658	0.067	2.17115	0.072	2.99225
0.08	1.83012			0.067	0.73481	0.066	2.12441	0.071	2.93799
0.079	1.78417			0.066	0.67975	0.065	2.0697	0.07	2.88771
0.078	1.74678			0.065	0.63608	0.064	2.01795	0.069	2.83601
0.077	1.70878			0.064	0.58861	0.063	1.96064	0.068	2.77891
0.076	1.66423			0.063	0.54494	0.062	1.91315	0.067	2.72807
0.075	1.62186			0.062	0.49557	0.061	1.85473	0.066	2.67466
0.074	1.5785			0.061	0.4519	0.06	1.80446	0.065	2.62495
0.073	1.53096			0.06	0.40443	0.059	1.74585	0.064	2.57013
0.072	1.4868			0.059	0.35886	0.058	1.69781	0.063	2.51956
0.071	1.44781			0.058	0.31709	0.057	1.64644	0.062	2.46502
0.07	1.40027			0.057	0.26013	0.056	1.59153	0.061	2.40736
0.069	1.35293			0.056	0.21076	0.055	1.537	0.06	2.36418
0.068	1.32449			0.055	0.20886	0.054	1.51363	0.059	2.33577
0.067	1.26581			0.054	0.16139	0.053	1.4515	0.058	2.28237
0.066	1.21906			0.053	0.10633	0.052	1.38547	0.057	2.23607
0.065	1.17769			0.052	0.05506	0.051	1.32574	0.056	2.18891
0.064	1.13154			0.051	0.00949	0.05	1.26787	0.055	2.13863
0.063	1.07783			0.05	-0.03228	0.049	1.21743	0.054	2.08835
0.062	1.02711			0.049	-0.07595	0.048	1.16735	0.053	2.04318
0.061	0.98156			0.048	-0.11582	0.047	1.10985	0.052	1.99745
0.06	0.92965			0.047	-0.16899	0.046	1.0466	0.051	1.95342
0.059	0.88151			0.046	-0.22025	0.045	0.99355	0.05	1.90626
0.058	0.829			0.045	-0.26392	0.044	0.94292	0.049	1.85854
0.057	0.77827			0.044	-0.31709	0.043	0.88486	0.048	1.8094
0.056	0.72735			0.043	-0.36835	0.042	0.82996	0.047	1.76281
0.055	0.67762			0.042	-0.41772	0.041	0.77691	0.046	1.71793
0.054	0.61954			0.041	-0.46899	0.04	0.72109	0.045	1.67219
0.053	0.56027			0.04	-0.51835	0.039	0.66451	0.044	1.62987
0.052	0.50497			0.039	-0.55823	0.038	0.61073	0.043	1.59095
0.051	0.44649			0.038	-0.60949	0.037	0.54933	0.042	1.54664
0.05	0.38144			0.037	-0.65506	0.036	0.49369	0.041	1.50204
0.049	0.31819			0.036	-0.69873	0.035	0.43452	0.04	1.45176
0.048	0.25354			0.035	-0.7481	0.034	0.37331	0.039	1.4083
0.047	0.19049			0.034	-0.79177	0.033	0.31749	0.038	1.35858
0.046	0.12902			0.033	-0.82975	0.032	0.25962	0.037	1.31796
0.045	0.0596			0.032	-0.87911	0.031	0.20471	0.036	1.26797
0.044	-0.0128			0.031	-0.92658	0.03	0.14814	0.035	1.22763
0.043	-0.08063			0.03	-0.96646	0.029	0.09936	0.034	1.18587
0.042	-0.1598			0.029	-1.00063	0.028	0.05021	0.033	1.13843
0.041	-0.24075			0.028	-1.06139	0.027	-0.01767	0.032	1.0873
0.04	-0.32111			0.027	-1.11646	0.026	-0.08296	0.031	1.03531
0.039	-0.40565			0.026	-1.16772	0.025	-0.14176	0.03	0.98305
0.038	-0.49198			0.025	-1.21709	0.024	-0.20278	0.029	0.93305
0.037	-0.5799			0.024	-1.26646	0.023	-0.26343	0.028	0.8893
0.036	-0.67458			0.023	-1.31962	0.022	-0.31815	0.027	0.84158
0.035	-0.77265			0.022	-1.38038	0.021	-0.38251	0.026	0.78903
0.034	-0.86812			0.021	-1.43544	0.02	-0.44446	0.025	0.72994
0.033	-0.96678			0.02	-1.47532	0.019	-0.5116	0.024	0.67086
0.032	-1.07599			0.019	-1.53608	0.018	-0.58004	0.023	0.61319
0.031	-1.19374			0.018	-1.60253	0.017	-0.63587	0.022	0.5632
0.03	-1.3113			0.017	-1.65949	0.016	-0.69207	0.021	0.51121
0.029	-1.42786			0.016	-1.71266	0.015	-0.75699	0.02	0.44503
0.028	-1.55318			0.015	-1.76392	0.014	-0.82394	0.019	0.38679
0.027	-1.69043			0.014	-1.82089	0.013	-0.88627	0.018	0.30896
0.026	-1.82509			0.013	-1.88924	0.012	-0.9497	0.017	0.24732
0.025	-1.9689			0.012	-1.9481	0.011	-1.02556	0.016	0.17403
0.024	-2.11849			0.011	-2.01646	0.01	-1.09326	0.015	0.10443
0.023	-2.27583			0.01	-2.08101	0.009	-1.15261	0.014	0.03341
0.022	-2.43177			0.009	-2.14367	0.008	-1.22773	0.013	-0.04385
0.021	-2.60423			0.008	-2.21392	0.007	-1.29636	0.012	-0.12339
0.02	-2.78464			0.007	-2.28038	0.006	-1.36573	0.011	-0.20605
0.019	-2.96287			0.006	-2.35063	0.005	-1.44882	0.01	-0.30519
0.018	-3.16059			0.005	-2.42848	0.004	-1.52783	0.009	-0.3995
0.017	-3.36308			0.004	-2.52532	0.003	-1.59535	0.008	-0.50063
0.016	-3.56697			0.003	-2.60127	0.002	-1.67065	0.007	-0.59267
0.015	-3.78358			0.002	-2.67722	0.001	-1.74744	0.006	-0.69976
0.014	-4.00378			0.001	-2.77215	0	-1.81681	0.005	-0.80771
0.013	-4.24108			0	-2.86709	-0.001	-1.89601	0.004	-0.92474
0.012	-4.48455			-0.001	-2.94304	-0.002	-1.98485	0.003	-1.04377
0.011	-4.74691			-0.002	-3.03797	-0.003	-2.06127	0.002	-1.17671
0.01	-5.01087			-0.003	-3.13291	-0.004	-2.1388	0.001	-1.30426
0.009	-5.28994			-0.004	-3.22785	-0.005	-2.22468	0	-1.44629
0.008	-5.58135			-0.005	-3.34177	-0.006	-2.31111	-0.001	-1.60224
0.007	-5.87495			-0.006	-3.4557	-0.007	-2.39865	-0.002	-1.75479
0.006	-6.1934			-0.007	-3.56962	-0.008	-2.49084	-0.003	-1.92352
0.005	-6.51743			-0.008	-3.68354	-0.009	-2.57838	-0.004	-2.07947
0.004	-6.853			-0.009	-3.79747	-0.01	-2.66964	-0.005	-2.24565
0.003	-7.2003			-0.01	-3.93038	-0.011	-2.76609	-0.006	-2.43484
0.002	-7.56868			-0.011	-4.06329	-0.012	-2.86865	-0.007	-2.6334
0.001	-7.93389			-0.012	-4.1962	-0.013	-2.96232	-0.008	-2.83253
0	-8.32554			-0.013	-4.32911	-0.014	-3.0584	-0.009	-3.04416
-0.001	-8.73849			-0.014	-4.5	-0.015	-3.16301	-0.01	-3.27653
-0.002	-9.1576			-0.015	-4.6519	-0.016	-3.26892	-0.011	-3.49242
-0.003	-9.59162			-0.016	-4.8038	-0.017	-3.38391	-0.012	-3.73416
-0.004	-10.041			-0.017	-4.99367	-0.018	-3.49112	-0.013	-3.99153
-0.005	-10.5044			-0.018	-5.16456	-0.019	-3.60426	-0.014	-4.25002
-0.006	-10.9886			-0.019	-5.33544	-0.02	-3.71462	-0.015	-4.52671
-0.007	-11.4894			-0.02	-5.52532	-0.021	-3.84315	-0.016	-4.8139
-0.008	-12.005			-0.021	-5.73418	-0.022	-3.9652	-0.017	-5.12154
-0.009	-12.5276			-0.022	-5.92405	-0.023	-4.07927	-0.018	-5.42123
-0.01	-13.0877			-0.023	-6.1519	-0.024	-4.21726	-0.019	-5.74137
-0.011	-13.6536			-0.024	-6.37975	-0.025	-4.35415	-0.02	-6.08027
-0.012	-14.2259			-0.025	-6.60759	-0.026	-4.48658	-0.021	-6.42739
-0.013	-14.8326			-0.026	-6.83544	-0.027	-4.61975	-0.022	-6.78816
-0.014	-15.452			-0.027	-7.10127	-0.028	-4.77184	-0.023	-7.16455
-0.015	-16.0933			-0.028	-7.3481	-0.029	-4.91652	-0.024	-7.55599
-0.016	-16.7523			-0.029	-7.63291	-0.03	-5.07306	-0.025	-7.94743
-0.017	-17.4357			-0.03	-7.91772	-0.031	-5.23647	-0.026	-8.36643
-0.018	-18.1395			-0.031	-8.20253	-0.032	-5.38522	-0.027	-8.79821
-0.019	-18.8562			-0.032	-8.50633	-0.033	-5.54473	-0.028	-9.24306
-0.02	-19.5933			-0.033	-8.82911	-0.034	-5.72316	-0.029	-9.70893
-0.021	-20.3438			-0.034	-9.17089	-0.035	-5.89603	-0.03	-10.1927
-0.022	-21.1132			-0.035	-9.49367	-0.036	-6.07705	-0.031	-10.6733
-0.023	-21.9148			-0.036	-9.85443	-0.037	-6.26068	-0.032	-11.1804
-0.024	-22.7232			-0.037	-10.2152	-0.038	-6.44411	-0.033	-11.7022
-0.025	-23.5471			-0.038	-10.5949	-0.039	-6.63979	-0.034	-12.2337
-0.026	-24.4044			-0.039	-10.9937	-0.04	-6.8351	-0.035	-12.7831
-0.027	-25.2743			-0.04	-11.3734	-0.041	-7.04747	-0.036	-13.3683
-0.028	-26.163			-0.041	-11.7911	-0.042	-7.25354	-0.037	-13.9435
-0.029	-27.0681			-0.042	-12.2279	-0.043	-7.47333	-0.038	-14.5401
-0.03	-28.0023			-0.043	-12.6646	-0.044	-7.6959	-0.039	-15.1434
-0.031	-28.946			-0.044	-13.1013	-0.045	-7.92553	-0.04	-15.776
-0.032	-29.9153			-0.045	-13.576	-0.046	-8.15756	-0.041	-16.4308
-0.033	-30.8999			-0.046	-14.0506	-0.047	-8.40406	-0.042	-17.1015
-0.034	-31.9215			-0.047	-14.5633	-0.048	-8.66725	-0.043	-17.7875
-0.035	-32.974			-0.048	-15.076	-0.049	-8.9323	-0.044	-18.5113
-0.036	-34.0204			-0.049	-15.6076	-0.05	-9.18696	-0.045	-19.2365
-0.037	-35.085			-0.05	-16.1392	-0.051	-9.4611	-0.046	-19.9777
-0.038	-36.1687			-0.051	-16.6709	-0.052	-9.73041	-0.047	-20.725
-0.039	-37.2739			-0.052	-17.2405	-0.053	-10.0175	-0.048	-21.4906
-0.04	-38.3846			-0.053	-17.8101	-0.054	-10.3102	-0.049	-22.2826
-0.041	-39.5062			-0.054	-18.3798	-0.055	-10.6044	-0.05	-23.0833
-0.042	-40.6631			-0.055	-19.0063	-0.056	-10.9139	-0.051	-23.9142
-0.043	-41.8421			-0.056	-19.6329	-0.057	-11.2265	-0.052	-24.7548
-0.044	-43.0244			-0.057	-20.2595	-0.058	-11.5414	-0.053	-25.6152
-0.045	-44.2308			-0.058	-20.9051	-0.059	-11.8675	-0.054	-26.4919
-0.046	-45.4555			-0.059	-21.5696	-0.06	-12.2078	-0.055	-27.3887
-0.047	-46.6937			-0.06	-22.2152	-0.061	-12.548	-0.056	-28.2903
-0.048	-47.9489			-0.061	-22.8987	-0.062	-12.9052	-0.057	-29.22
-0.049	-49.2315			-0.062	-23.6013	-0.063	-13.2599	-0.058	-30.1736
-0.05	-50.525			-0.063	-24.3038	-0.064	-13.6262	-0.059	-31.1341
-0.051	-51.8392			-0.064	-25.0253	-0.065	-13.9988	-0.06	-32.1113
-0.052	-53.1671			-0.065	-25.7658	-0.066	-14.3822	-0.061	-33.1135
-0.053	-54.5084			-0.066	-26.5253	-0.067	-14.7723	-0.062	-34.1262
-0.054	-55.8533			-0.067	-27.2848	-0.068	-15.1733	-0.063	-35.1428
-0.055	-57.217			-0.068	-28.0443	-0.069	-15.578	-0.064	-36.1876
-0.056	-58.5929			-0.069	-28.8418	-0.07	-15.9985	-0.065	-37.252
-0.057	-59.9871			-0.07	-29.6202	-0.071	-16.42	-0.066	-38.3178
-0.058	-61.4023			-0.071	-30.4367	-0.072	-16.8505	-0.067	-39.4149
-0.059	-62.8424			-0.072	-31.2721	-0.073	-17.2968	-0.068	-40.5284
-0.06	-64.2647			-0.073	-32.1076	-0.074	-17.7277	-0.069	-41.6425
-0.061	-65.7273			-0.074	-32.943	-0.075	-18.183	-0.07	-42.7788
-0.062	-67.2004			-0.075	-33.7975	-0.076	-18.6538	-0.071	-43.9253
-0.063	-68.6968			-0.076	-34.6709	-0.077	-19.1217	-0.072	-45.0903
-0.064	-70.193			-0.077	-35.5633	-0.078	-19.6105	-0.073	-46.2777
-0.065	-71.7101			-0.078	-36.4557	-0.079	-20.1064	-0.074	-47.4716
-0.066	-73.2364			-0.079	-37.3481	-0.08	-20.6059	-0.075	-48.678
-0.067	-74.7736			-0.08	-38.2595	-0.081	-21.1152	-0.076	-49.8913
-0.068	-76.3299			-0.081	-39.1899	-0.082	-21.6283	-0.077	-51.1338
-0.069	-77.9069			-0.082	-40.1392	-0.083	-22.1591	-0.078	-52.3845
-0.07	-79.4725			-0.083	-41.0886	-0.084	-22.6933	-0.079	-53.6498
-0.071	-81.0624			-0.084	-42.057	-0.085	-23.2393	-0.08	-54.9272
-0.072	-82.6772			-0.085	-43.0253	-0.086	-23.7906	-0.081	-56.2319
-0.073	-84.2959			-0.086	-43.9937	-0.087	-24.35	-0.082	-57.5256
-0.074	-85.9282			-0.087	-44.981	-0.088	-24.9235	-0.083	-58.8547
-0.075	-87.5796			-0.088	-46.0253	-0.089	-25.506	-0.084	-60.1776
-0.076	-89.2423			-0.089	-47.0506	-0.09	-26.0833	-0.085	-61.5119
-0.077	-90.8883			-0.09	-48.0759	-0.091	-26.6733	-0.086	-62.86
-0.078	-92.5486			-0.091	-49.1202	-0.092	-27.2859	-0.087	-64.2255
-0.079	-94.2586			-0.092	-50.2025	-0.093	-27.8941	-0.088	-65.5919
-0.08	-95.9546			-0.093	-51.2848	-0.094	-28.5047	-0.089	-66.9699
-0.081	-97.6618			-0.094	-52.3671	-0.095	-29.1251	-0.09	-68.3672
-0.082	-99.382			-0.095	-53.4684	-0.096	-29.7489	-0.091	-69.7773
-0.083	-101.109			-0.096	-54.5696	-0.097	-30.3915	-0.092	-71.1977
-0.084	-102.854			-0.097	-55.6899	-0.098	-31.05	-0.093	-72.6265
-0.085	-104.618			-0.098	-56.8481	-0.099	-31.7175	-0.094	-74.073
-0.086	-106.413			-0.099	-58.0253	-0.1	-32.401	-0.095	-75.5609
-0.087	-108.194			-0.1	-59.1835	-0.101	-33.0745	-0.096	-77.0378
-0.088	-109.984			-0.101	-60.3608	-0.102	-33.7407	-0.097	-78.5226
-0.089	-111.782			-0.102	-61.519	-0.103	-34.4231	-0.098	-79.9995
-0.09	-113.588			-0.103	-62.7152	-0.104	-35.1199	-0.099	-81.4852
-0.091	-115.406			-0.104	-63.8924	-0.105	-35.8264	-0.1	-82.9899
-0.092	-117.219			-0.105	-65.0886	-0.106	-36.5349	-0.101	-84.4999
-0.093	-119.047			-0.106	-66.3038	-0.107	-37.2321	-0.102	-86.0257
-0.094	-120.894			-0.107	-67.557	-0.108	-37.9518	-0.103	-87.5798
-0.095	-122.733			-0.108	-68.8291	-0.109	-38.6664	-0.104	-89.1152
-0.096	-124.605			-0.109	-70.1202	-0.11	-39.3997	-0.105	-90.6605
-0.097	-126.476			-0.11	-71.4114	-0.111	-40.1429	-0.106	-92.2337
-0.098	-128.357			-0.111	-72.6456	-0.112	-40.8914	-0.107	-93.7957
-0.099	-130.245			-0.112	-73.9177	-0.113	-41.6577	-0.108	-95.3658
-0.1	-132.151			-0.113	-75.2089	-0.114	-42.4298	-0.109	-96.9554
-0.101	-134.054			-0.114	-76.5	-0.115	-43.206	-0.11	-98.5573
-0.102	-135.96			-0.115	-77.8101	-0.116	-43.9724	-0.111	-100.151
-0.103	-137.908			-0.116	-79.1202	-0.117	-44.7561	-0.112	-101.778
-0.104	-139.832			-0.117	-80.4494	-0.118	-45.5221	-0.113	-103.412
-0.105	-141.762			-0.118	-81.7215	-0.119	-46.3002	-0.114	-105.036
-0.106	-143.714			-0.119	-82.9747	-0.12	-47.0905	-0.115	-106.664
-0.107	-145.659			-0.12	-84.2468	-0.121	-47.874	-0.116	-108.32
-0.108	-147.62			-0.121	-85.462	-0.122	-48.6628	-0.117	-109.978
-0.109	-149.604			-0.122	-86.7532	-0.123	-49.4466	-0.118	-111.645
-0.11	-151.591			-0.123	-88.0063	-0.124	-50.2323	-0.119	-113.323
-0.111	-153.563			-0.124	-89.2405	-0.125	-51.0082	-0.12	-114.971
-0.112	-155.513			-0.125	-90.4557	-0.126	-51.8059	-0.121	-116.636
-0.113	-157.511			-0.126	-91.7848	-0.127	-52.6634	-0.122	-118.322
-0.114	-159.511			-0.127	-93.076	-0.128	-53.4932	-0.123	-120.008
-0.115	-161.513			-0.128	-94.3671	-0.129	-54.2967	-0.124	-121.717
-0.116	-163.546			-0.129	-95.6962	-0.13	-55.1272	-0.125	-123.413
-0.117	-165.572			-0.13	-97.0063	-0.131	-55.9845	-0.126	-125.135
-0.118	-167.599			-0.131	-98.2975	-0.132	-56.8121	-0.127	-126.846
-0.119	-169.638			-0.132	-99.6266	-0.133	-57.6358	-0.128	-128.578
-0.12	-171.684			-0.133	-101.051	-0.134	-58.5139	-0.129	-130.314
-0.121	-173.733			-0.134	-102.38	-0.135	-59.3979	-0.13	-132.042
-0.122	-175.8			-0.135	-103.633	-0.136	-60.2579	-0.131	-133.785
-0.123	-177.878			-0.136	-104.905	-0.137	-61.1137	-0.132	-135.523
-0.124	-179.929			-0.137	-106.196	-0.138	-61.9428	-0.133	-137.267
-0.125	-181.976			-0.138	-107.449	-0.139	-62.77	-0.134	-139.036
-0.126	-184.076			-0.139	-108.854	-0.14	-63.6268	-0.135	-140.789
-0.127	-186.161			-0.14	-110.222	-0.141	-64.5145	-0.136	-142.553
-0.128	-188.234			-0.141	-111.57	-0.142	-65.3805	-0.137	-144.33
-0.129	-190.34			-0.142	-112.918	-0.143	-66.2604	-0.138	-146.126
-0.13	-192.473			-0.143	-114.285	-0.144	-67.1459	-0.139	-147.911
-0.131	-194.584			-0.144	-115.595	-0.145	-68.0376	-0.14	-149.712
-0.132	-196.667			-0.145	-116.943	-0.146	-68.9144	-0.141	-151.489
-0.133	-198.786			-0.146	-118.272	-0.147	-69.826	-0.142	-153.295
-0.134	-200.902			-0.147	-119.582	-0.148	-70.7425	-0.143	-155.087
-0.135	-203.036			-0.148	-120.93	-0.149	-71.6498	-0.144	-156.882
-0.136	-205.178			-0.149	-122.241	-0.15	-72.508	-0.145	-158.656
-0.137	-207.181			-0.15	-123.456	-0.151	-73.3143	-0.146	-160.353
-0.138	-209.305			-0.151	-124.728	-0.152	-74.1833	-0.147	-162.152
-0.139	-211.468			-0.152	-126.133	-0.153	-75.0752	-0.148	-163.984
-0.14	-213.623			-0.153	-127.576	-0.154	-75.9579	-0.149	-165.785
-0.141	-215.788			-0.154	-128.886	-0.155	-76.8764	-0.15	-167.618
-0.142	-217.967			-0.155	-130.139	-0.156	-77.7986	-0.151	-169.482
-0.143	-220.143			-0.156	-131.544	-0.157	-78.7199	-0.152	-171.339
-0.144	-222.319			-0.157	-132.892	-0.158	-79.6176	-0.153	-173.172
-0.145	-224.527			-0.158	-134.203	-0.159	-80.5522	-0.154	-175.027
-0.146	-226.727			-0.159	-135.475	-0.16	-81.5108	-0.155	-176.882
-0.147	-228.902			-0.16	-136.728	-0.161	-82.5119	-0.156	-178.737
-0.148	-231.122			-0.161	-138.076	-0.162	-83.4607	-0.157	-180.604
-0.149	-233.326			-0.162	-139.367	-0.163	-84.3806	-0.158	-182.473
-0.15	-235.511			-0.163	-140.658	-0.164	-85.3188	-0.159	-184.339
-0.151	-237.726			-0.164	-141.987	-0.165	-86.2773	-0.16	-186.19
-0.152	-239.963			-0.165	-143.297	-0.166	-87.2109	-0.161	-188.085
-0.153	-242.199			-0.166	-144.627	-0.167	-88.1282	-0.162	-189.968
-0.154	-244.429			-0.167	-145.975	-0.168	-89.0786	-0.163	-191.856
-0.155	-246.685			-0.168	-147.323	-0.169	-90.0179	-0.164	-193.747
-0.156	-248.911			-0.169	-148.671	-0.17	-90.9872	-0.165	-195.657
-0.157	-251.156			-0.17	-150	-0.171	-91.9893	-0.166	-197.547
-0.158	-253.407			-0.171	-151.386	-0.172	-92.9714	-0.167	-199.443
-0.159	-255.663			-0.172	-152.696	-0.173	-93.9096	-0.168	-201.352
-0.16	-257.907			-0.173	-154.044	-0.174	-94.9117	-0.169	-203.276
-0.161	-260.176			-0.174	-155.43	-0.175	-95.9164	-0.17	-205.18
-0.162	-262.416			-0.175	-156.759	-0.176	-96.8937	-0.171	-207.09
-0.163	-264.65			-0.176	-158.07	-0.177	-97.835	-0.172	-208.974
-0.164	-266.911			-0.177	-159.456	-0.178	-98.845	-0.173	-210.904
-0.165	-269.174			-0.178	-160.88	-0.179	-99.8591	-0.174	-212.819
-0.166	-271.432			-0.179	-162.171	-0.18	-100.846	-0.175	-214.761
-0.167	-273.732			-0.18	-163.462	-0.181	-101.823	-0.176	-216.692
-0.168	-276.019			-0.181	-164.829	-0.182	-102.819	-0.177	-218.638
-0.169	-278.31			-0.182	-166.234	-0.183	-103.797	-0.178	-220.545
-0.17	-280.627			-0.183	-167.696	-0.184	-104.795	-0.179	-222.504
-0.171	-282.93			-0.184	-169.044	-0.185	-105.788	-0.18	-224.448
-0.172	-285.225			-0.185	-170.411	-0.186	-106.776	-0.181	-226.41
-0.173	-287.535			-0.186	-171.797	-0.187	-107.817	-0.182	-228.358
-0.174	-289.904			-0.187	-173.127	-0.188	-108.872	-0.183	-230.321
-0.175	-292.252			-0.188	-174.513	-0.189	-109.879	-0.184	-232.258
-0.176	-294.568			-0.189	-175.842	-0.19	-110.865	-0.185	-234.238
-0.177	-296.92			-0.19	-177.361	-0.191	-111.86	-0.186	-236.198
-0.178	-299.254			-0.191	-178.69	-0.192	-112.874	-0.187	-238.186
-0.179	-301.585			-0.192	-180.019	-0.193	-113.862	-0.188	-240.148
-0.18	-303.92			-0.193	-181.538	-0.194	-114.866	-0.189	-242.131
-0.181	-306.264			-0.194	-182.867	-0.195	-115.896	-0.19	-244.097
-0.182	-308.576			-0.195	-184.006	-0.196	-116.946	-0.191	-246.093
-0.183	-310.876			-0.196	-185.335	-0.197	-117.968	-0.192	-248.064
-0.184	-313.198			-0.197	-186.854	-0.198	-118.987	-0.193	-250.065
-0.185	-315.547			-0.198	-188.373	-0.199	-120.045	-0.194	-252.045
-0.186	-317.894			-0.199	-189.703	-0.2	-121.108	-0.195	-254.045
-0.187	-320.278			-0.2	-191.032	-0.201	-122.16	-0.196	-256.035
-0.188	-322.684			-0.201	-192.361	-0.202	-123.165	-0.197	-258.086
-0.189	-325.096			-0.202	-193.88	-0.203	-124.263	-0.198	-260.101
-0.19	-327.469			-0.203	-195.209	-0.204	-125.333	-0.199	-262.12
-0.191	-329.846			-0.204	-196.348	-0.205	-126.376	-0.2	-264.108
-0.192	-332.238			-0.205	-197.677	-0.206	-127.434	-0.201	-266.109
-0.193	-334.616			-0.206	-199.196	-0.207	-128.515	-0.202	-268.109
-0.194	-336.969			-0.207	-200.715	-0.208	-129.607	-0.203	-270.122
-0.195	-339.337			-0.208	-202.234	-0.209	-130.646	-0.204	-272.136
-0.196	-341.736			-0.209	-203.563	-0.21	-131.717	-0.205	-274.171
-0.197	-344.155			-0.21	-204.892	-0.211	-132.744	-0.206	-276.195
-0.198	-346.531			-0.211	-206.411	-0.212	-133.818	-0.207	-278.219
-0.199	-348.917			-0.212	-207.93	-0.213	-134.933	-0.208	-280.275
-0.2	-351.314			-0.213	-209.259	-0.214	-136.062	-0.209	-282.322
-0.201	-353.699			-0.214	-210.778	-0.215	-137.172	-0.21	-284.38
-0.202	-356.123			-0.215	-211.918	-0.216	-138.276	-0.211	-286.396
-0.203	-358.505			-0.216	-213.247	-0.217	-139.381	-0.212	-288.427
-0.204	-360.885			-0.217	-214.576	-0.218	-140.44	-0.213	-290.432
-0.205	-363.33			-0.218	-215.905	-0.219	-141.481	-0.214	-292.479
-0.206	-365.753			-0.219	-217.614	-0.22	-142.548	-0.215	-294.532
-0.207	-368.152			-0.22	-218.943	-0.221	-143.628	-0.216	-296.589
-0.208	-370.599			-0.221	-220.272	-0.222	-144.692	-0.217	-298.626
-0.209	-373.016			-0.222	-221.791	-0.223	-145.809	-0.218	-300.673
-0.21	-375.442			-0.223	-223.12	-0.224	-146.939	-0.219	-302.683
-0.211	-377.862			-0.224	-224.449	-0.225	-148.058	-0.22	-304.761
-0.212	-380.315			-0.225	-225.968	-0.226	-149.188	-0.221	-306.817
-0.213	-382.739			-0.226	-227.297	-0.227	-150.319	-0.222	-308.911
-0.214	-385.156			-0.227	-228.627	-0.228	-151.408	-0.223	-310.932
-0.215	-387.599			-0.228	-230.146	-0.229	-152.487	-0.224	-313.002
-0.216	-390.059			-0.229	-231.475	-0.23	-153.606	-0.225	-315.047
-0.217	-392.524			-0.23	-232.804	-0.231	-154.708	-0.226	-317.124
-0.218	-394.987			-0.231	-234.323	-0.232	-155.825	-0.227	-319.214
-0.219	-397.45			-0.232	-235.842	-0.233	-156.962	-0.228	-321.317
-0.22	-399.931			-0.233	-237.361	-0.234	-158.048	-0.229	-323.377
-0.221	-402.342			-0.234	-238.69	-0.235	-159.167	-0.23	-325.448
-0.222	-404.809			-0.235	-240.019	-0.236	-160.309	-0.231	-327.488
-0.223	-407.274			-0.236	-241.348	-0.237	-161.442	-0.232	-329.602
-0.224	-409.731			-0.237	-242.677	-0.238	-162.563	-0.233	-331.656
-0.225	-412.133			-0.238	-244.006	-0.239	-163.722	-0.234	-333.756
-0.226	-414.602			-0.239	-245.525	-0.24	-164.861	-0.235	-335.808
-0.227	-417.053			-0.24	-246.854	-0.241	-165.998	-0.236	-337.904
-0.228	-419.56			-0.241	-248.373	-0.242	-167.155	-0.237	-339.964
-0.229	-422.015			-0.242	-249.703	-0.243	-168.318	-0.238	-342.087
-0.23	-424.5			-0.243	-251.032	-0.244	-169.438	-0.239	-344.169
-0.231	-426.991			-0.244	-252.361	-0.245	-170.52	-0.24	-346.263
-0.232	-429.507			-0.245	-253.88	-0.246	-171.675	-0.241	-348.342
-0.233	-431.984			-0.246	-255.209	-0.247	-172.814	-0.242	-350.446
-0.234	-434.501			-0.247	-256.728	-0.248	-173.984	-0.243	-352.555
-0.235	-436.991			-0.248	-258.247	-0.249	-175.19	-0.244	-354.688
-0.236	-439.493			-0.249	-259.766	-0.25	-176.399	-0.245	-356.779
-0.237	-441.968			-0.25	-261.285	-0.251	-177.565	-0.246	-358.887
-0.238	-444.481			-0.251	-262.614	-0.252	-178.722	-0.247	-360.958
-0.239	-447.013			-0.252	-264.133	-0.253	-179.916	-0.248	-363.123
-0.24	-449.569			-0.253	-265.652	-0.254	-181.132	-0.249	-365.269
-0.241	-452.058			-0.254	-266.981	-0.255	-182.329	-0.25	-367.397
-0.242	-454.557			-0.255	-268.31	-0.256	-183.483	-0.251	-369.491
-0.243	-457.033			-0.256	-269.639	-0.257	-184.63	-0.252	-371.605
-0.244	-459.549			-0.257	-271.158	-0.258	-185.795	-0.253	-373.728
-0.245	-462.049			-0.258	-272.677	-0.259	-186.976	-0.254	-375.862
-0.246	-464.544			-0.259	-274.006	-0.26	-188.177	-0.255	-377.976
-0.247	-467.076			-0.26	-275.525	-0.261	-189.365	-0.256	-380.107
-0.248	-469.575			-0.261	-277.044	-0.262	-190.579	-0.257	-382.274
-0.249	-472.1			-0.262	-278.563	-0.263	-191.824	-0.258	-384.391
-0.25	-474.628			-0.263	-279.892	-0.264	-193.098	-0.259	-386.527
-0.251	-477.167			-0.264	-281.222	-0.265	-194.332	-0.26	-388.675
-0.252	-479.7			-0.265	-282.551	-0.266	-195.563	-0.261	-390.788
-0.253	-482.232			-0.266	-284.259	-0.267	-196.823	-0.262	-392.918
-0.254	-484.778			-0.267	-285.778	-0.268	-198.089	-0.263	-395.074
-0.255	-487.316			-0.268	-287.297	-0.269	-199.314	-0.264	-397.201
-0.256	-489.825			-0.269	-288.816	-0.27	-200.505	-0.265	-399.356
-0.257	-492.376			-0.27	-290.335	-0.271	-201.668	-0.266	-401.517
-0.258	-494.912			-0.271	-291.854	-0.272	-202.904	-0.267	-403.655
-0.259	-497.458			-0.272	-293.184	-0.273	-204.133	-0.268	-405.789
-0.26	-500.01			-0.273	-294.703	-0.274	-205.374	-0.269	-407.935
-0.261	-502.561			-0.274	-296.222	-0.275	-206.664	-0.27	-410.08
-0.262	-505.076			-0.275	-297.741	-0.276	-207.902	-0.271	-412.264
-0.263	-507.63			-0.276	-299.07	-0.277	-209.123	-0.272	-414.403
-0.264	-510.088			-0.277	-300.778	-0.278	-210.367	-0.273	-416.597
-0.265	-512.545			-0.278	-302.108	-0.279	-211.578	-0.274	-418.743
-0.266	-515.04			-0.279	-303.437	-0.28	-212.831	-0.275	-420.92
-0.267	-517.589			-0.28	-304.956	-0.281	-214.063	-0.276	-423.047
-0.268	-520.111			-0.281	-306.285	-0.282	-215.295	-0.277	-425.205
-0.269	-522.706			-0.282	-307.804	-0.283	-216.519	-0.278	-427.343
-0.27	-525.257			-0.283	-309.323	-0.284	-217.796	-0.279	-429.534
-0.271	-527.837			-0.284	-310.652	-0.285	-219.081	-0.28	-431.672
-0.272	-530.375			-0.285	-311.791	-0.286	-220.381	-0.281	-433.817
-0.273	-532.967			-0.286	-313.31	-0.287	-221.641	-0.282	-435.947
-0.274	-535.522			-0.287	-314.829	-0.288	-222.828	-0.283	-438.21
-0.275	-538.078			-0.288	-316.538	-0.289	-224.076	-0.284	-440.38
-0.276	-540.646			-0.289	-318.247	-0.29	-225.306	-0.285	-442.603
-0.277	-543.226			-0.29	-319.766	-0.291	-226.537	-0.286	-444.77
-0.278	-545.81			-0.291	-321.285	-0.292	-227.792	-0.287	-446.959
-0.279	-548.424			-0.292	-322.614	-0.293	-229.02	-0.288	-449.123
-0.28	-551.016			-0.293	-323.943	-0.294	-230.301	-0.289	-451.35
-0.281	-553.614			-0.294	-325.272	-0.295	-231.597	-0.29	-453.469
-0.282	-556.199			-0.295	-326.981	-0.296	-232.897	-0.291	-455.648
-0.283	-558.754			-0.296	-328.69	-0.297	-234.18	-0.292	-457.825
-0.284	-561.277			-0.297	-330.019	-0.298	-235.392	-0.293	-460.047
-0.285	-563.889			-0.298	-331.728	-0.299	-236.628	-0.294	-462.229
-0.286	-566.494			-0.299	-333.247	-0.3	-237.97	-0.295	-464.436
-0.287	-569.121			-0.3	-334.576	-0.301	-239.284	-0.296	-466.605
-0.288	-571.571			-0.301	-335.715	-0.302	-240.612	-0.297	-468.819
-0.289	-573.831			-0.302	-337.234	-0.303	-241.912	-0.298	-471.002
-0.29	-576.387			-0.303	-338.753	-0.304	-243.254	-0.299	-473.258
-0.291	-579.071			-0.304	-340.272	-0.305	-244.572	-0.3	-475.516
-0.292	-581.739			-0.305	-341.601	-0.306	-245.818	-0.301	-477.73
-0.293	-584.379			-0.306	-343.12	-0.307	-247.144	-0.302	-479.939
-0.294	-587.003			-0.307	-344.639	-0.308	-248.461	-0.303	-482.113
-0.295	-589.619			-0.308	-346.348	-0.309	-249.797	-0.304	-484.323
-0.296	-592.271			-0.309	-347.867	-0.31	-251.166	-0.305	-486.546
-0.297	-594.843			-0.31	-349.386	-0.311	-252.445	-0.306	-488.746
-0.298	-597.439			-0.311	-351.285	-0.312	-253.713	-0.307	-490.985
-0.299	-600.03			-0.312	-352.994	-0.313	-255.064	-0.308	-493.187
-0.3	-602.627			-0.313	-354.323	-0.314	-256.442	-0.309	-495.372
-0.301	-605.284			-0.314	-355.842	-0.315	-257.703	-0.31	-497.591
-0.302	-607.963			-0.315	-357.171	-0.316	-259.023	-0.311	-499.807
-0.303	-610.509			-0.316	-358.5	-0.317	-260.346	-0.312	-502.014
-0.304	-613.139			-0.317	-360.019	-0.318	-261.685	-0.313	-504.197
-0.305	-615.782			-0.318	-361.538	-0.319	-262.966	-0.314	-506.419
-0.306	-618.452			-0.319	-362.867	-0.32	-264.281	-0.315	-508.61
-0.307	-621.081			-0.32	-364.386	-0.321	-265.663	-0.316	-510.791
-0.308	-623.702			-0.321	-365.905	-0.322	-267.012	-0.317	-513.011
-0.309	-626.358			-0.322	-367.424	-0.323	-268.341	-0.318	-515.303
-0.31	-628.956			-0.323	-368.753	-0.324	-269.694	-0.319	-517.526
-0.311	-631.587			-0.324	-370.272	-0.325	-271.055	-0.32	-519.809
-0.312	-634.155			-0.325	-371.601	-0.326	-272.464	-0.321	-522.078
-0.313	-636.748			-0.326	-373.12	-0.327	-273.836	-0.322	-524.339
-0.314	-639.452			-0.327	-374.829	-0.328	-275.129	-0.323	-526.551
-0.315	-642.159			-0.328	-376.348	-0.329	-276.473	-0.324	-528.791
-0.316	-644.826			-0.329	-377.867	-0.33	-277.808	-0.325	-530.971
-0.317	-647.439			-0.33	-379.386	-0.331	-279.159	-0.326	-533.241
-0.318	-650.084			-0.331	-381.095	-0.332	-280.535	-0.327	-535.487
-0.319	-652.707			-0.332	-382.614	-0.333	-281.932	-0.328	-537.786
-0.32	-655.373			-0.333	-384.133	-0.334	-283.258	-0.329	-540.027
-0.321	-658.092			-0.334	-385.652	-0.335	-284.581	-0.33	-542.278
-0.322	-660.816			-0.335	-387.361	-0.336	-285.952	-0.331	-544.523
-0.323	-663.444			-0.336	-389.07	-0.337	-287.292	-0.332	-546.8
-0.324	-666.17			-0.337	-390.399	-0.338	-288.685	-0.333	-549
-0.325	-668.868			-0.338	-391.728	-0.339	-290.114	-0.334	-551.257
-0.326	-671.581			-0.339	-393.437	-0.34	-291.476	-0.335	-553.481
-0.327	-674.268			-0.34	-395.146	-0.341	-292.799	-0.336	-555.807
-0.328	-676.962			-0.341	-396.665	-0.342	-294.148	-0.337	-558.071
-0.329	-679.591			-0.342	-398.184	-0.343	-295.497	-0.338	-560.32
-0.33	-682.26			-0.343	-399.892	-0.344	-296.827	-0.339	-562.556
-0.331	-684.922			-0.344	-401.222	-0.345	-298.192	-0.34	-564.83
-0.332	-687.607			-0.345	-402.551	-0.346	-299.58	-0.341	-567.056
-0.333	-690.272			-0.346	-404.07	-0.347	-301.045	-0.342	-569.325
-0.334	-692.927			-0.347	-405.589	-0.348	-302.468	-0.343	-571.55
-0.335	-695.606			-0.348	-407.487	-0.349	-303.849	-0.344	-573.799
-0.336	-698.274			-0.349	-409.196	-0.35	-305.302	-0.345	-576.074
-0.337	-700.946			-0.35	-410.905	-0.351	-306.748	-0.346	-578.362
-0.338	-703.613			-0.351	-412.424	-0.352	-308.126	-0.347	-580.658
-0.339	-706.258			-0.352	-414.133	-0.353	-309.478	-0.348	-582.934
-0.34	-709			-0.353	-415.652	-0.354	-310.786	-0.349	-585.167
-0.341	-711.675			-0.354	-417.171	-0.355	-312.189	-0.35	-587.411
-0.342	-714.223			-0.355	-418.5	-0.356	-313.526	-0.351	-589.558
-0.343	-716.925			-0.356	-419.829	-0.357	-314.955	-0.352	-591.804
-0.344	-719.686			-0.357	-421.538	-0.358	-316.363	-0.353	-594.064
-0.345	-722.37			-0.358	-422.867	-0.359	-317.806	-0.354	-596.296
-0.346	-725.048			-0.359	-424.386	-0.36	-319.295	-0.355	-598.558
-0.347	-727.745			-0.36	-425.715	-0.361	-320.677	-0.356	-600.829
-0.348	-730.446			-0.361	-427.044	-0.362	-322.08	-0.357	-603.101
-0.349	-733.152			-0.362	-428.563	-0.363	-323.446	-0.358	-605.374
-0.35	-735.874			-0.363	-430.272	-0.364	-324.874	-0.359	-607.626
-0.351	-738.594			-0.364	-431.601	-0.365	-326.201	-0.36	-609.861
-0.352	-741.299			-0.365	-432.93	-0.366	-327.59	-0.361	-612.125
-0.353	-744.027			-0.366	-434.449	-0.367	-329.052	-0.362	-614.411
-0.354	-746.75			-0.367	-435.968	-0.368	-330.513	-0.363	-616.735
-0.355	-749.502			-0.368	-437.677	-0.369	-331.906	-0.364	-618.995
-0.356	-752.298			-0.369	-439.576	-0.37	-333.353	-0.365	-621.281
-0.357	-755.023			-0.37	-441.095	-0.371	-334.751	-0.366	-623.53
-0.358	-757.719			-0.371	-442.614	-0.372	-336.157	-0.367	-625.831
-0.359	-760.502			-0.372	-444.323	-0.373	-337.629	-0.368	-628.159
-0.36	-763.23			-0.373	-446.032	-0.374	-339.141	-0.369	-630.464
-0.361	-766.033			-0.374	-447.361	-0.375	-340.625	-0.37	-632.753
-0.362	-768.756			-0.375	-448.69	-0.376	-342.066	-0.371	-635.058
-0.363	-771.555			-0.376	-450.209	-0.377	-343.471	-0.372	-637.339
-0.364	-774.242			-0.377	-451.538	-0.378	-344.892	-0.373	-639.627
-0.365	-776.93			-0.378	-453.057	-0.379	-346.292	-0.374	-641.887
-0.366	-779.602			-0.379	-454.766	-0.38	-347.746	-0.375	-644.217
-0.367	-782.337			-0.38	-456.285	-0.381	-349.157	-0.376	-646.495
-0.368	-785.059			-0.381	-457.804	-0.382	-350.6	-0.377	-648.783
-0.369	-787.817			-0.382	-459.513	-0.383	-352.065	-0.378	-651.014
-0.37	-790.503			-0.383	-461.222	-0.384	-353.502	-0.379	-653.301
-0.371	-793.215			-0.384	-462.93	-0.385	-354.908	-0.38	-655.559
-0.372	-795.913			-0.385	-464.259	-0.386	-356.38	-0.381	-657.864
-0.373	-798.674			-0.386	-465.778	-0.387	-357.835	-0.382	-660.172
-0.374	-801.407			-0.387	-467.487	-0.388	-359.278	-0.383	-662.479
-0.375	-804.242			-0.388	-469.196	-0.389	-360.804	-0.384	-664.706
-0.376	-806.979			-0.389	-470.905	-0.39	-362.372	-0.385	-667.047
-0.377	-809.777			-0.39	-472.424	-0.391	-363.84	-0.386	-669.308
-0.378	-812.472			-0.391	-474.133	-0.392	-365.362	-0.387	-671.615
-0.379	-815.241			-0.392	-475.652	-0.393	-366.826	-0.388	-673.901
-0.38	-817.951			-0.393	-477.171	-0.394	-368.245	-0.389	-676.173
-0.381	-820.686			-0.394	-478.69	-0.395	-369.697	-0.39	-678.431
-0.382	-823.403			-0.395	-480.589	-0.396	-371.238	-0.391	-680.737
-0.383	-826.112			-0.396	-482.297	-0.397	-372.797	-0.392	-683.022
-0.384	-828.859			-0.397	-483.816	-0.398	-374.304	-0.393	-685.397
-0.385	-831.646			-0.398	-485.525	-0.399	-375.798	-0.394	-687.701
-0.386	-834.361			-0.399	-486.854	-0.4	-377.327	-0.395	-690.013
-0.387	-837.067			-0.4	-488.563	-0.401	-378.78	-0.396	-692.336
-0.388	-839.837			-0.401	-490.082	-0.402	-380.281	-0.397	-694.643
-0.389	-842.616			-0.402	-491.791	-0.403	-381.753	-0.398	-696.928
-0.39	-845.364			-0.403	-493.5	-0.404	-383.32	-0.399	-699.172
-0.391	-848.198			-0.404	-495.019	-0.405	-384.756	-0.4	-701.336
-0.392	-850.971			-0.405	-496.728	-0.406	-386.37	-0.401	-703.569
-0.393	-853.764			-0.406	-498.057	-0.407	-388.112	-0.402	-705.941
-0.394	-856.531			-0.407	-499.576	-0.408	-389.619	-0.403	-708.298
-0.395	-859.32			-0.408	-501.475	-0.409	-391.096	-0.404	-710.636
-0.396	-862.086			-0.409	-502.804	-0.41	-392.556	-0.405	-712.948
-0.397	-864.87			-0.41	-504.513	-0.411	-394.073	-0.406	-715.285
-0.398	-867.659			-0.411	-506.032	-0.412	-395.612	-0.407	-717.683
-0.399	-870.441			-0.412	-507.551	-0.413	-397.147	-0.408	-720.027
-0.4	-872.813			-0.413	-509.259	-0.414	-398.641	-0.409	-722.368
-0.401	-875.373			-0.414	-510.778	-0.415	-400.133	-0.41	-724.701
-0.402	-878.154			-0.415	-512.677	-0.416	-401.579	-0.411	-727.031
-0.403	-880.909			-0.416	-514.196	-0.417	-403.073	-0.412	-729.417
-0.404	-883.708			-0.417	-515.715	-0.418	-404.608	-0.413	-731.72
-0.405	-886.558			-0.418	-517.044	-0.419	-406.131	-0.414	-734.081
-0.406	-889.417			-0.419	-518.373	-0.42	-407.631	-0.415	-736.379
-0.407	-892.184			-0.42	-520.082	-0.421	-409.185	-0.416	-738.797
-0.408	-895.021			-0.421	-521.601	-0.422	-410.739	-0.417	-741.021
-0.409	-897.788			-0.422	-523.31	-0.423	-412.269	-0.418	-743.321
-0.41	-900.591			-0.423	-525.209	-0.424	-413.825	-0.419	-745.622
-0.411	-903.363			-0.424	-526.918	-0.425	-415.35	-0.42	-747.971
-0.412	-906.119			-0.425	-528.247	-0.426	-416.835	-0.421	-750.316
-0.413	-908.772			-0.426	-530.146	-0.427	-418.424	-0.422	-752.688
-0.414	-911.518			-0.427	-531.665	-0.428	-419.974	-0.423	-755
-0.415	-914.277			-0.428	-533.184	-0.429	-421.466	-0.424	-757.334
-0.416	-917.058			-0.429	-534.703	-0.43	-422.892	-0.425	-759.577
-0.417	-919.784			-0.43	-536.032	-0.431	-424.434	-0.426	-761.959
-0.418	-922.618			-0.431	-537.551	-0.432	-426.074	-0.427	-764.294
-0.419	-925.358			-0.432	-539.07	-0.433	-427.766	-0.428	-766.646
-0.42	-928.151			-0.433	-540.589	-0.434	-429.305	-0.429	-768.978
-0.421	-930.923			-0.434	-542.108	-0.435	-430.82	-0.43	-771.309
-0.422	-933.775			-0.435	-543.627	-0.436	-432.325	-0.431	-773.687
-0.423	-936.634			-0.436	-545.525	-0.437	-433.909	-0.432	-776.029
-0.424	-939.453			-0.437	-547.424	-0.438	-435.502	-0.433	-778.305
-0.425	-942.151			-0.438	-548.943	-0.439	-437.064	-0.434	-780.667
-0.426	-945.014			-0.439	-550.272	-0.44	-438.457	-0.435	-783.098

## Sheet: Figure S10
	0		0.5		1		1.5		2
0.386	3.93808	0.451	9.19477	0.379	9.77907	0.384	16.9832	0.379	26.9954
0.385	3.90984	0.439	8.53392	0.367	9.07931	0.372	15.8459	0.367	25.2335
0.384	3.88989	0.427	8.16675	0.355	8.57393	0.36	14.8892	0.355	23.7515
0.383	3.88726	0.415	7.86673	0.343	7.79642	0.348	13.9962	0.343	22.3681
0.382	3.88002	0.403	7.61524	0.331	7.39471	0.336	13.129	0.331	21.0247
0.381	3.89346	0.391	7.39636	0.319	6.85045	0.324	12.2962	0.319	19.7346
0.38	3.91404	0.379	7.2074	0.307	6.30619	0.312	11.4669	0.307	18.4499
0.379	3.89283	0.367	7.03149	0.295	5.78785	0.3	10.6564	0.295	17.1944
0.378	3.88075	0.355	6.86	0.283	5.26952	0.288	9.8443	0.283	15.9364
0.377	3.87844	0.343	6.70692	0.271	4.76413	0.276	9.04764	0.271	14.7022
0.376	3.86314	0.331	6.54827	0.259	4.27171	0.264	8.26302	0.259	13.4868
0.375	3.83303	0.319	6.3762	0.247	3.80521	0.252	7.50765	0.247	12.3166
0.374	3.835	0.307	6.21641	0.235	3.1832	0.24	6.76261	0.235	11.1625
0.373	3.82212	0.295	6.04912	0.223	2.78149	0.228	6.06576	0.223	10.083
0.372	3.8181	0.283	5.86669	0.211	2.41865	0.216	5.39298	0.211	9.04078
0.371	3.81826	0.271	5.6833	0.199	2.08173	0.204	4.75461	0.199	8.05189
0.37	3.81777	0.259	5.46634	0.187	1.61522	0.192	4.15584	0.187	7.12432
0.369	3.81128	0.247	5.26415	0.175	1.20055	0.18	3.60523	0.175	6.27138
0.368	3.819	0.235	5.03645	0.163	0.99322	0.168	3.08903	0.163	5.47174
0.367	3.83582	0.223	4.79915	0.151	0.66926	0.156	2.62447	0.151	4.75206
0.366	3.84993	0.211	4.52425	0.139	0.39713	0.144	2.2115	0.139	4.11234
0.365	3.84731	0.199	4.25646	0.127	0.31938	0.132	1.81576	0.127	3.49928
0.364	3.85223	0.187	3.96353	0.115	-0.04346	0.12	1.47163	0.115	2.96619
0.363	3.82958	0.175	3.65891	0.103	-0.31559	0.108	0.81747	0.103	2.45977
0.362	3.80981	0.163	3.32723	0.091	-0.4063	0.096	0.32865	0.091	1.97996
0.361	3.81744	0.151	2.98884	0.079	-0.67843	0.084	-0.16016	0.079	1.47353
0.36	3.8199	0.139	2.62148	0.067	-0.78778	0.072	-0.63152	0.067	0.83381
0.359	3.80407	0.127	2.24683	0.055	-0.96467	0.06	-0.84101	0.055	0.29074
0.358	3.80209	0.115	1.82576	0.043	-1.49534	0.048	-1.41711	0.043	-0.78258
0.357	3.79742	0.103	1.38455	0.031	-2.21897	0.036	-2.52212	0.031	-1.83787
0.356	3.8144	0.091	0.9933	0.019	-4.14691	0.024	-4.12304	0.019	-5.06819
0.355	3.81588	0.079	0.37825	0.007	-8.51073	0.012	-8.40015	0.007	-12.9502
0.354	3.80283	0.067	-0.31526	-0.005	-17.3027	0	-17.0242	-0.005	-24.8054
0.353	3.80694	0.055	-0.38971	-0.017	-29.2853	-0.012	-27.202	-0.017	-41.8292
0.352	3.82055	0.043	-0.78222	-0.029	-42.2845	-0.024	-39.1255	-0.029	-61.0173
0.351	3.81662	0.031	-0.99632	-0.041	-54.3872	-0.036	-50.5819	-0.041	-80.0439
0.35	3.7934	0.019	-1.56726	-0.053	-68.9232	-0.048	-61.9881	-0.053	-100.65
0.349	3.78519	0.007	-2.17388	-0.065	-84.3558	-0.06	-75.7936	-0.065	-122.591
0.348	3.78544	-0.005	-2.95891	-0.077	-99.2761	-0.072	-89.9162	-0.077	-146.541
0.347	3.78125	-0.017	-4.56466	-0.089	-113.684	-0.084	-105.126	-0.089	-166.706
0.346	3.77748	-0.029	-9.48897	-0.101	-128.668	-0.096	-116.919	-0.101	-188.183
0.345	3.77256	-0.041	-17.2323	-0.113	-146.827	-0.108	-131.947	-0.113	-213.91
0.344	3.76542	-0.053	-29.8999	-0.125	-163.384	-0.12	-146.817	-0.125	-234.924
0.343	3.76689	-0.065	-44.5657	-0.137	-180.166	-0.132	-160.455	-0.137	-258.565
0.342	3.76025	-0.077	-59.2316	-0.149	-196.328	-0.144	-180.133	-0.149	-278.359
0.341	3.7417	-0.089	-74.8966	-0.161	-211.927	-0.156	-194.909	-0.161	-301.248
0.34	3.73612	-0.101	-91.1326	-0.173	-227.414	-0.168	-208.848	-0.173	-322.842
0.339	3.7376	-0.113	-106.34	-0.185	-244.871	-0.18	-228.852	-0.185	-353.829
0.338	3.73169	-0.125	-119.99	-0.197	-260.865	-0.192	-242.585	-0.197	-375.103
0.337	3.72266	-0.137	-133.247	-0.209	-279.223	-0.204	-259.963	-0.209	-402.024
0.336	3.71954	-0.149	-148.653						--
0.335	3.71791	-0.161	-165.963						--
0.334	3.71536	-0.173	-182.231						--
0.333	3.71257	-0.185	-198.89						--
0.332	3.7198	-0.197	-215.809						--
0.331	3.72242	-0.209	-233.379						--
0.33	3.7184	-0.221	-249.517						--
0.329	3.71536	-0.233	-266.176						--
0.328	3.70601	-0.245	-283.095						--
0.327	3.69321	-0.257	-298.712						--
0.326	3.69074	-0.269	-314.33						--
0.325	3.6919	-0.281	-328.776						--
0.324	3.69149	-0.293	-343.353						--
0.323	3.6896	-0.305	-359.882
0.322	3.68747	-0.317	-375.109
0.321	3.68155	-0.329	-392.158
0.32	3.67179	-0.341	-407.515
0.319	3.6745	-0.348	-416.886
0.318	3.67162
0.317	3.66441
0.316	3.6654
0.315	3.66482
0.314	3.66006
0.313	3.65469
0.312	3.65017
0.311	3.64607
0.31	3.6424
0.309	3.63799
0.308	3.62497
0.307	3.62014
0.306	3.61993
0.305	3.61615
0.304	3.61184
0.303	3.60712
0.302	3.60407
0.301	3.59756
0.3	3.5983
0.299	3.59326
0.298	3.59232
0.297	3.58833
0.296	3.58518
0.295	3.58371
0.294	3.57573
0.293	3.57352
0.292	3.57373
0.291	3.57006
0.29	3.56565
0.289	3.5625
0.288	3.55767
0.287	3.55347
0.286	3.5499
0.285	3.54391
0.284	3.54055
0.283	3.53373
0.282	3.53226
0.281	3.52764
0.28	3.52196
0.279	3.51231
0.278	3.50653
0.277	3.50139
0.276	3.49761
0.275	3.49624
0.274	3.49278
0.273	3.48774
0.272	3.48123
0.271	3.47513
0.27	3.46968
0.269	3.46411
0.268	3.45886
0.267	3.45424
0.266	3.44888
0.265	3.44406
0.264	3.43902
0.263	3.43398
0.262	3.42873
0.261	3.42411
0.26	3.4198
0.259	3.41361
0.258	3.40836
0.257	3.40342
0.256	3.39796
0.255	3.3924
0.254	3.38704
0.253	3.38169
0.252	3.37612
0.251	3.37013
0.25	3.36447
0.249	3.35806
0.248	3.35166
0.247	3.3464
0.246	3.34042
0.245	3.33496
0.244	3.32877
0.243	3.32257
0.242	3.31616
0.241	3.30997
0.24	3.30335
0.239	3.2979
0.238	3.29265
0.237	3.2854
0.236	3.27837
0.235	3.27238
0.234	3.26534
0.233	3.25894
0.232	3.2519
0.231	3.24508
0.23	3.23826
0.229	3.23133
0.228	3.22387
0.227	3.21579
0.226	3.20948
0.225	3.20256
0.224	3.19531
0.223	3.18796
0.222	3.18061
0.221	3.17347
0.22	3.16675
0.219	3.15909
0.218	3.15226
0.217	3.14544
0.216	3.13893
0.215	3.13126
0.214	3.12412
0.213	3.11698
0.212	3.10974
0.211	3.10165
0.21	3.09441
0.209	3.08737
0.208	3.07918
0.207	3.0711
0.206	3.06301
0.205	3.05566
0.204	3.04758
0.203	3.03939
0.202	3.03088
0.201	3.02227
0.2	3.01229
0.199	3.00285
0.198	2.99297
0.197	2.98321
0.196	2.97313
0.195	2.96315
0.194	2.95497
0.193	2.94678
0.192	2.93932
0.191	2.93208
0.19	2.92452
0.189	2.91685
0.188	2.90877
0.187	2.90036
0.186	2.89133
0.185	2.88315
0.184	2.87359
0.183	2.86424
0.182	2.85501
0.181	2.84566
0.18	2.83589
0.179	2.82624
0.178	2.81616
0.177	2.80786
0.176	2.79841
0.175	2.78833
0.174	2.77878
0.173	2.76922
0.172	2.75903
0.171	2.74896
0.17	2.73877
0.169	2.72848
0.168	2.71798
0.167	2.70685
0.166	2.69635
0.165	2.68585
0.164	2.6764
0.163	2.66695
0.162	2.65645
0.161	2.647
0.16	2.6386
0.159	2.6281
0.158	2.61865
0.157	2.6071
0.156	2.59555
0.155	2.584
0.154	2.5735
0.153	2.56195
0.152	2.55145
0.151	2.54095
0.15	2.5294
0.149	2.51785
0.148	2.50735
0.147	2.49475
0.146	2.4832
0.145	2.46955
0.144	2.45695
0.143	2.4454
0.142	2.4349
0.141	2.42335
0.14	2.41285
0.139	2.40235
0.138	2.3908
0.137	2.37925
0.136	2.3677
0.135	2.3551
0.134	2.34355
0.133	2.33095
0.132	2.3173
0.131	2.30365
0.13	2.29105
0.129	2.2795
0.128	2.26585
0.127	2.25325
0.126	2.24065
0.125	2.22805
0.124	2.2144
0.123	2.20075
0.122	2.18815
0.121	2.17555
0.12	2.164
0.119	2.1514
0.118	2.1388
0.117	2.1262
0.116	2.1115
0.115	2.09785
0.114	2.08315
0.113	2.0695
0.112	2.0548
0.111	2.04115
0.11	2.0275
0.109	2.01385
0.108	1.99915
0.107	1.9855
0.106	1.9687
0.105	1.95295
0.104	1.93825
0.103	1.92355
0.102	1.9099
0.101	1.8973
0.1	1.88365
0.099	1.8679
0.098	1.8532
0.097	1.83745
0.096	1.8217
0.095	1.8049
0.094	1.79125
0.093	1.7755
0.092	1.75975
0.091	1.744
0.09	1.72825
0.089	1.7125
0.088	1.69675
0.087	1.681
0.086	1.6663
0.085	1.6516
0.084	1.6369
0.083	1.62115
0.082	1.6054
0.081	1.58965
0.08	1.57285
0.079	1.55605
0.078	1.5403
0.077	1.52455
0.076	1.50775
0.075	1.49095
0.074	1.47205
0.073	1.4542
0.072	1.4353
0.071	1.4185
0.07	1.4017
0.069	1.387
0.068	1.37125
0.067	1.35445
0.066	1.3366
0.065	1.31875
0.064	1.30195
0.063	1.2841
0.062	1.2673
0.061	1.2505
0.06	1.23265
0.059	1.2148
0.058	1.19485
0.057	1.17595
0.056	1.1581
0.055	1.1413
0.054	1.12345
0.053	1.1056
0.052	1.0867
0.051	1.06885
0.05	1.04995
0.049	1.03315
0.048	1.0153
0.047	0.9964
0.046	0.9775
0.045	0.95965
0.044	0.9397
0.043	0.9187
0.042	0.8998
0.041	0.883
0.04	0.8662
0.039	0.84625
0.038	0.8284
0.037	0.81055
0.036	0.79165
0.035	0.77275
0.034	0.7549
0.033	0.73495
0.032	0.71605
0.031	0.6961
0.03	0.67615
0.029	0.6562
0.028	0.63625
0.027	0.6163
0.026	0.59635
0.025	0.57745
0.024	0.55855
0.023	0.53965
0.022	0.5197
0.021	0.49975
0.02	0.4798
0.019	0.4588
0.018	0.4378
0.017	0.41575
0.016	0.39475
0.015	0.37585
0.014	0.3559
0.013	0.33595
0.012	0.31705
0.011	0.29815
0.01	0.2782
0.009	0.2572
0.008	0.2362
0.007	0.21625
0.006	0.19525
0.005	0.17425
0.004	0.1522
0.003	0.13015
0.002	0.10915
0.001	0.08815
0	0.06715
-0.001	0.04615
-0.002	0.0262
-0.003	0.00415
-0.004	-0.0179
-0.005	-0.03995
-0.006	-0.06305
-0.007	-0.0893
-0.008	-0.11555
-0.009	-0.1376
-0.01	-0.1586
-0.011	-0.18065
-0.012	-0.2027
-0.013	-0.22685
-0.014	-0.2531
-0.015	-0.27725
-0.016	-0.30035
-0.017	-0.32555
-0.018	-0.3518
-0.019	-0.3791
-0.02	-0.4043
-0.021	-0.43055
-0.022	-0.4568
-0.023	-0.482
-0.024	-0.5072
-0.025	-0.5324
-0.026	-0.56075
-0.027	-0.5933
-0.028	-0.6248
-0.029	-0.6542
-0.03	-0.6815
-0.031	-0.7088
-0.032	-0.74135
-0.033	-0.77285
-0.034	-0.80435
-0.035	-0.839
-0.036	-0.8747
-0.037	-0.90935
-0.038	-0.9419
-0.039	-0.97865
-0.04	-1.01645
-0.041	-1.0532
-0.042	-1.09415
-0.043	-1.1393
-0.044	-1.1771
-0.045	-1.21805
-0.046	-1.26215
-0.047	-1.3052
-0.048	-1.35035
-0.049	-1.3997
-0.05	-1.44905
-0.051	-1.49735
-0.052	-1.54775
-0.053	-1.6034
-0.054	-1.6601
-0.055	-1.7105
-0.056	-1.76825
-0.057	-1.826
-0.058	-1.88795
-0.059	-1.95095
-0.06	-2.015
-0.061	-2.0822
-0.062	-2.1536
-0.063	-2.22185
-0.064	-2.29535
-0.065	-2.37095
-0.066	-2.44655
-0.067	-2.52635
-0.068	-2.60825
-0.069	-2.6975
-0.07	-2.7815
-0.071	-2.86655
-0.072	-2.96315
-0.073	-3.0587
-0.074	-3.1595
-0.075	-3.25925
-0.076	-3.36005
-0.077	-3.4703
-0.078	-3.5795
-0.079	-3.6971
-0.08	-3.8084
-0.081	-3.9302
-0.082	-4.05095
-0.083	-4.17695
-0.084	-4.30715
-0.085	-4.4426
-0.086	-4.577
-0.087	-4.7156
-0.088	-4.85525
-0.089	-5.0012
-0.09	-5.1545
-0.091	-5.312
-0.092	-5.46845
-0.093	-5.63015
-0.094	-5.7992
-0.095	-5.9693
-0.096	-6.1499
-0.097	-6.3326
-0.098	-6.509
-0.099	-6.6896
-0.1	-6.8765
-0.101	-7.076
-0.102	-7.286
-0.103	-7.4855
-0.104	-7.685
-0.105	-7.895
-0.106	-8.105
-0.107	-8.3255
-0.108	-8.546
-0.109	-8.777
-0.11	-9.0185
-0.111	-9.2495
-0.112	-9.491
-0.113	-9.722
-0.114	-9.974
-0.115	-10.2155
-0.116	-10.4675
-0.117	-10.73
-0.118	-10.9925
-0.119	-11.2655
-0.12	-11.528
-0.121	-11.801
-0.122	-12.074
-0.123	-12.3575
-0.124	-12.62
-0.125	-12.9035
-0.126	-13.1975
-0.127	-13.4915
-0.128	-13.7855
-0.129	-14.09
-0.13	-14.3945
-0.131	-14.699
-0.132	-15.0245
-0.133	-15.3395
-0.134	-15.6545
-0.135	-15.9695
-0.136	-16.2845
-0.137	-16.61
-0.138	-16.9355
-0.139	-17.2925
-0.14	-17.639
-0.141	-17.996
-0.142	-18.3425
-0.143	-18.689
-0.144	-19.0355
-0.145	-19.3925
-0.146	-19.7495
-0.147	-20.1065
-0.148	-20.4635
-0.149	-20.831
-0.15	-21.1985
-0.151	-21.566
-0.152	-21.9335
-0.153	-22.322
-0.154	-22.7
-0.155	-23.0675
-0.156	-23.4455
-0.157	-23.834
-0.158	-24.2225
-0.159	-24.6215
-0.16	-25.0205
-0.161	-25.4195
-0.162	-25.829
-0.163	-26.2175
-0.164	-26.6165
-0.165	-27.026
-0.166	-27.4355
-0.167	-27.845
-0.168	-28.244
-0.169	-28.6535
-0.17	-29.084
-0.171	-29.4935
-0.172	-29.924
-0.173	-30.3335
-0.174	-30.764
-0.175	-31.1945
-0.176	-31.646
-0.177	-32.087
-0.178	-32.528
-0.179	-32.969
-0.18	-33.41
-0.181	-33.8405
-0.182	-34.3025
-0.183	-34.733
-0.184	-35.195
-0.185	-35.6465
-0.186	-36.056
-0.187	-36.455
-0.188	-36.9485
-0.189	-37.442
-0.19	-37.862
-0.191	-38.303
-0.192	-38.7755
-0.193	-39.29
-0.194	-39.731
-0.195	-40.1615
-0.196	-40.6445
-0.197	-41.138
-0.198	-41.5685
-0.199	-42.0095
-0.2	-42.482
-0.201	-43.0385
-0.202	-43.616
-0.203	-44.099
-0.204	-44.5715
-0.205	-45.0545
-0.206	-45.548
-0.207	-46.0415
-0.208	-46.556
-0.209	-47.018
-0.21	-47.501
-0.211	-47.9525
-0.212	-48.4355
-0.213	-48.9395
-0.214	-49.4645
-0.215	-49.979
-0.216	-50.4305
-0.217	-50.945
-0.218	-51.4385
-0.219	-51.911
-0.22	-52.394
-0.221	-52.94
-0.222	-53.4335
-0.223	-53.8955
-0.224	-54.3785
-0.225	-54.851
-0.226	-55.3445
-0.227	-55.901
-0.228	-56.384
-0.229	-56.846
-0.23	-57.4025
-0.231	-57.9485
-0.232	-58.463
-0.233	-58.9355
-0.234	-59.408
-0.235	-60.017
-0.236	-60.6365
-0.237	-61.109
-0.238	-61.6235
-0.239	-62.1695
-0.24	-62.684
-0.241	-63.167
-0.242	-63.7235
-0.243	-64.28
-0.244	-64.763
-0.245	-65.33
-0.246	-65.897
-0.247	-66.3905
-0.248	-66.884
-0.249	-67.5245
-0.25	-68.0705
-0.251	-68.5745
-0.252	-69.1205
-0.253	-69.656
-0.254	-70.139
-0.255	-70.727
-0.256	-71.357
-0.257	-72.0815
-0.258	-72.6275
-0.259	-73.0685
-0.26	-73.5515
-0.261	-74.15
-0.262	-74.7905
-0.263	-75.263
-0.264	-75.725
-0.265	-76.3655
-0.266	-76.985
-0.267	-77.51
-0.268	-78.098
-0.269	-78.5285
-0.27	-79.022
-0.271	-79.526
-0.272	-80.051
-0.273	-80.618
-0.274	-81.0905
-0.275	-81.605
-0.276	-82.2245
-0.277	-82.8545
-0.278	-83.558
-0.279	-84.041
-0.28	-84.6185
-0.281	-85.2695
-0.282	-85.7945
-0.283	-86.309
-0.284	-86.834
-0.285	-87.4325
-0.286	-87.947
-0.287	-88.388
-0.288	-88.9445
-0.289	-89.4905
-0.29	-89.9945
-0.291	-90.509
-0.292	-91.0235
-0.293	-91.559
-0.294	-92.1365
-0.295	-92.9555
-0.296	-93.554
-0.297	-94.3205
-0.298	-94.835
-0.299	-95.2235
-0.3	-95.801
-0.301	-96.452
-0.302	-97.124
-0.303	-97.5545
-0.304	-98.027
-0.305	-98.657
-0.306	-99.1715
-0.307	-99.7385
-0.308	-100.389
-0.309	-100.904
-0.31	-101.345
-0.311	-102.29
-0.312	-102.815
-0.313	-103.235
-0.314	-103.97
-0.315	-104.6
-0.316	-105.02
-0.317	-105.545
-0.318	-106.07
-0.319	-106.805
-0.32	-107.33
-0.321	-107.96
-0.322	-108.38
-0.323	-108.905
-0.324	-109.43
-0.325	-109.955
-0.326	-110.69
-0.327	-111.215
-0.328	-112.16
-0.329	-112.79
-0.33	-113.105
-0.331	-113.63
-0.332	-114.26
-0.333	-114.89
-0.334	-115.415
-0.335	-115.835
-0.336	-116.255
-0.337	-116.78
-0.338	-117.41
-0.339	-117.935
-0.34	-118.355
-0.341	-118.88
-0.342	-119.405
-0.343	-120.035
-0.344	-120.35
-0.345	-121.085
-0.346	-121.61
-0.347	-122.03
-0.348	-122.66
-0.349	-123.29
-0.35	-124.235
-0.351	-124.97
-0.352	-125.39
-0.353	-125.915
-0.354	-126.44
-0.355	-126.86
-0.356	-128.12
-0.357	-128.96
-0.358	-129.38
-0.359	-129.695
-0.36	-130.115
-0.361	-130.64
-0.362	-131.165
-0.363	-131.69
-0.364	-132.215
-0.365	-132.74
-0.366	-133.37
-0.367	-133.895
-0.368	-134.21
-0.369	-134.63
-0.37	-135.155
-0.371	-135.68
-0.372	-136.205
-0.373	-136.625
-0.374	-137.15
-0.375	-137.465
-0.376	-137.885
-0.377	-138.095
-0.378	-138.62
-0.379	-139.145
-0.38	-140.195
-0.381	-142.61
-0.382	-143.345
-0.383	-144.08
-0.384	-144.5
-0.385	-145.025
-0.386	-145.445
-0.387	-146.18
-0.388	-146.39
-0.389	-146.915
-0.39	-147.545
-0.391	-148.91
-0.392	-150.065
-0.393	-151.01
-0.394	-151.43
-0.395	-151.745
-0.396	-152.06
-0.397	-152.48
-0.398	-153.005
-0.399	-153.425
-0.4	-153.95
-0.401	-154.685
-0.402	-155.21
-0.403	-155.735
-0.404	-156.05
-0.405	-156.68
-0.406	-157.415
-0.407	-158.675
-0.408	-159.62
-0.409	-160.04
-0.41	-160.565
-0.411	-160.985
-0.412	-161.72
-0.413	-162.14

[truncated: 9 more sheets: Figure S12, Figure S14, Figure S15, Figure S17, Figure S18, Figure S19, Figure S20, Figure S21, Figure S22]
